# Supplementary material for: Divergent combinations of cis-regulatory elements control the evolution of phenotypic plasticity
Source: PLoS Biol. 2023 Aug 17;21(8):e3002270. doi: 10.1371/journal.pbio.3002270 (PMC10464979; doi:10.1371/journal.pbio.3002270)
Supplement: S1 Data — Representing the QTL data of RILs generated between RSA076 and RSC011, J3 animals RNA-seq data, and causative mutants’ mouth-form score in the RSA076 background. (XLSX) [file pbio.3002270.s016.xlsx]

## Sheet: Fig.2A
Chromosome	Position	lod
ChrI	10000	5.32365
ChrI	14722	3.54137
ChrI	23652	0
ChrI	31031	3.30974
ChrI	31994	3.75634
ChrI	34221	2.31078
ChrI	51180	3.10085
ChrI	55841	3.54137
ChrI	56476	3.54137
ChrI	59174	2.12993
ChrI	59382	3.10085
ChrI	63626	2.31078
ChrI	67870	2.69149
ChrI	71669	2.31078
ChrI	77360	3.30974
ChrI	113992	1.95675
ChrI	123016	1.95675
ChrI	127133	3.10085
ChrI	135474	4.23364
ChrI	138432	3.10085
ChrI	139141	3.54137
ChrI	144874	1.62796
ChrI	146952	3.54137
ChrI	147294	3.10085
ChrI	162728	3.30974
ChrI	180777	3.54137
ChrI	181032	2.31078
ChrI	197372	3.30974
ChrI	197898	3.54137
ChrI	200414	2.69149
ChrI	218523	3.10085
ChrI	220478	1.04236
ChrI	227053	2.39605
ChrI	248716	3.54137
ChrI	258465	1.32337
ChrI	261572	3.10085
ChrI	280472	3.54137
ChrI	299687	2.69149
ChrI	305539	2.69149
ChrI	312776	2.31078
ChrI	320062	3.10085
ChrI	322511	3.10085
ChrI	333490	2.69149
ChrI	343786	3.10085
ChrI	351159	3.54137
ChrI	354533	3.10085
ChrI	359097	3.10085
ChrI	369184	3.10085
ChrI	370458	0.310104
ChrI	374283	3.10085
ChrI	386162	2.31078
ChrI	386677	3.10085
ChrI	393299	2.69149
ChrI	394054	3.54137
ChrI	402938	3.54137
ChrI	403552	2.69149
ChrI	421699	2.31078
ChrI	421700	1.95675
ChrI	426151	1.62796
ChrI	426532	3.54137
ChrI	429627	2.89115
ChrI	437663	2.69149
ChrI	456178	2.89115
ChrI	508688	3.19625
ChrI	513405	2.39605
ChrI	543616	3.10085
ChrI	553450	2.69149
ChrI	554040	3.10085
ChrI	561985	3.30974
ChrI	562062	3.30974
ChrI	570250	2.31078
ChrI	577072	3.10085
ChrI	593530	2.69149
ChrI	595708	2.31078
ChrI	597800	3.10085
ChrI	607855	1.32337
ChrI	631346	2.69149
ChrI	650557	3.10085
ChrI	653594	1.95675
ChrI	659004	4.23364
ChrI	664170	3.10085
ChrI	671607	3.10085
ChrI	674135	1.32337
ChrI	684574	3.10085
ChrI	691791	2.69149
ChrI	701678	1.95675
ChrI	709587	3.10085
ChrI	713494	2.31078
ChrI	732995	3.75634
ChrI	736725	3.10085
ChrI	740067	3.54137
ChrI	742399	3.54137
ChrI	751684	3.10085
ChrI	756778	3.54137
ChrI	767879	3.10085
ChrI	778462	1.32337
ChrI	778699	2.89115
ChrI	778847	3.54137
ChrI	783469	3.75634
ChrI	785544	2.39605
ChrI	785545	1.78442
ChrI	791415	3.54137
ChrI	794393	3.75634
ChrI	795186	3.54137
ChrI	795858	3.54137
ChrI	800955	1.95675
ChrI	801393	1.62796
ChrI	803923	2.31078
ChrI	803971	0.340921
ChrI	806585	3.10085
ChrI	809441	2.69149
ChrI	814725	3.10085
ChrI	816919	1.04236
ChrI	817497	1.32337
ChrI	819731	2.69149
ChrI	819789	2.69149
ChrI	822118	3.10085
ChrI	828062	2.69149
ChrI	829917	1.32337
ChrI	830642	2.69149
ChrI	832901	3.10085
ChrI	833194	2.69149
ChrI	834652	3.19625
ChrI	835402	3.10085
ChrI	841870	3.54137
ChrI	845687	3.54137
ChrI	845761	2.89115
ChrI	849656	1.62796
ChrI	850682	2.49843
ChrI	850969	1.62796
ChrI	851008	0.784721
ChrI	851063	1.32337
ChrI	851520	0
ChrI	852307	3.54137
ChrI	854300	1.78442
ChrI	857780	3.75634
ChrI	857781	3.75634
ChrI	858943	2.49843
ChrI	860875	2.31078
ChrI	875617	3.54137
ChrI	877615	2.02681
ChrI	883442	1.62796
ChrI	884599	3.10085
ChrI	886019	1.32337
ChrI	898599	2.69149
ChrI	898803	3.54137
ChrI	900104	3.54137
ChrI	900120	3.10085
ChrI	914713	1.67693
ChrI	930470	1.67693
ChrI	937729	3.54137
ChrI	942338	1.95675
ChrI	943432	3.10085
ChrI	943675	3.10085
ChrI	947001	3.10085
ChrI	947572	2.31078
ChrI	949784	3.10085
ChrI	949785	3.10085
ChrI	950838	3.10085
ChrI	953330	3.75634
ChrI	956071	3.54137
ChrI	957593	2.69149
ChrI	959372	3.54137
ChrI	960956	2.69149
ChrI	961971	2.49843
ChrI	971805	0.388089
ChrI	975172	2.31078
ChrI	975701	3.10085
ChrI	990247	3.10085
ChrI	990248	3.10085
ChrI	1001207	1.1595
ChrI	1005106	2.31078
ChrI	1011460	1.95675
ChrI	1014360	3.10085
ChrI	1014519	3.10085
ChrI	1014614	2.69149
ChrI	1016400	3.10085
ChrI	1018258	1.78442
ChrI	1019184	1.78442
ChrI	1020776	2.31078
ChrI	1022814	4.23364
ChrI	1043876	2.31078
ChrI	1047309	3.54137
ChrI	1052538	3.54137
ChrI	1052577	1.62796
ChrI	1052732	1.1595
ChrI	1053099	0.879675
ChrI	1053126	1.46109
ChrI	1053236	3.10085
ChrI	1053490	3.10085
ChrI	1053491	3.10085
ChrI	1053884	3.54137
ChrI	1056795	1.62796
ChrI	1057060	3.10085
ChrI	1059016	3.30974
ChrI	1059062	2.49843
ChrI	1059065	2.89115
ChrI	1060533	3.54137
ChrI	1060604	3.54137
ChrI	1060679	3.10085
ChrI	1063191	3.10085
ChrI	1063338	2.69149
ChrI	1063599	2.69149
ChrI	1064187	2.31078
ChrI	1064566	3.10085
ChrI	1064775	2.69149
ChrI	1064973	3.10085
ChrI	1065304	3.10085
ChrI	1065608	3.10085
ChrI	1067805	2.31078
ChrI	1070774	0
ChrI	1071174	2.07211
ChrI	1071680	1.32337
ChrI	1071681	1.62796
ChrI	1071919	0.784721
ChrI	1073315	2.49843
ChrI	1076122	3.54137
ChrI	1076376	3.10085
ChrI	1076417	3.10085
ChrI	1076672	1.32337
ChrI	1076752	1.62796
ChrI	1078533	2.69149
ChrI	1079150	1.95675
ChrI	1079314	3.10085
ChrI	1079492	3.10085
ChrI	1080979	3.10085
ChrI	1081878	0
ChrI	1082792	2.31078
ChrI	1083904	2.69149
ChrI	1084876	1.95675
ChrI	1085433	2.69149
ChrI	1087814	2.39605
ChrI	1090364	1.1595
ChrI	1091017	2.49843
ChrI	1092521	3.75634
ChrI	1092708	2.31078
ChrI	1092924	3.10085
ChrI	1093975	2.31078
ChrI	1094609	2.69149
ChrI	1094610	2.69149
ChrI	1094904	3.54137
ChrI	1095698	3.10085
ChrI	1096067	2.69149
ChrI	1097119	3.54137
ChrI	1097892	2.69149
ChrI	1098689	2.31078
ChrI	1101308	3.54137
ChrI	1101392	2.69149
ChrI	1103091	2.12993
ChrI	1104562	3.10085
ChrI	1106836	2.69149
ChrI	1110409	2.5563
ChrI	1110556	2.18261
ChrI	1110567	2.18261
ChrI	1110656	1.83801
ChrI	1111353	2.18261
ChrI	1111561	2.18261
ChrI	1111643	2.5563
ChrI	1111919	2.5563
ChrI	1113680	2.5563
ChrI	1113840	1.34596
ChrI	1114243	1.52067
ChrI	1114645	1.83801
ChrI	1114755	1.83801
ChrI	1114875	1.52067
ChrI	1115422	1.52067
ChrI	1115424	1.52067
ChrI	1115561	2.18261
ChrI	1116010	1.22926
ChrI	1117528	2.5563
ChrI	1119407	2.96147
ChrI	1119740	2.96147
ChrI	1119848	2.96147
ChrI	1120777	2.96147
ChrI	1120954	2.5563
ChrI	1122098	0
ChrI	1122101	0
ChrI	1122379	0
ChrI	1123028	2.96147
ChrI	1123780	2.5563
ChrI	1124010	2.12993
ChrI	1124420	1.22926
ChrI	1124628	1.83801
ChrI	1124844	2.49843
ChrI	1125516	2.31078
ChrI	1126003	2.5563
ChrI	1128095	2.18261
ChrI	1129498	0.96284
ChrI	1129695	0.96284
ChrI	1135452	2.96147
ChrI	1136479	3.10085
ChrI	1138061	1.95675
ChrI	1139227	2.96147
ChrI	1142398	2.96147
ChrI	1149348	1.52067
ChrI	1157992	1.95675
ChrI	1162563	2.96147
ChrI	1165079	2.18261
ChrI	1168498	0.310104
ChrI	1174065	1.62796
ChrI	1178705	2.18261
ChrI	1315194	2.5563
ChrI	1317734	2.5563
ChrI	1320460	1.52067
ChrI	1325111	2.18261
ChrI	1327327	2.18261
ChrI	1354677	0.388089
ChrI	1358653	2.96147
ChrI	1471444	2.5563
ChrI	1475449	0
ChrI	1483449	2.5563
ChrI	1483860	0.96284
ChrI	1485136	2.69149
ChrI	1485587	2.31078
ChrI	1495121	0
ChrI	1498326	0.452861
ChrI	1540822	1.32337
ChrI	1540823	1.32337
ChrI	1545833	0.879675
ChrI	1547832	1.95675
ChrI	1549573	2.96147
ChrI	1549854	2.5563
ChrI	1549891	2.18261
ChrI	1551608	1.83801
ChrI	1555161	2.69149
ChrI	1555513	2.5563
ChrI	1556598	0.879675
ChrI	1557809	1.46109
ChrI	1562223	2.5563
ChrI	1564283	0
ChrI	1567118	1.52067
ChrI	1568796	0.784721
ChrI	1573908	2.5563
ChrI	1575210	2.02681
ChrI	1575738	2.5563
ChrI	1576601	0.720887
ChrI	1576602	1.04236
ChrI	1585525	0.174679
ChrI	1587248	1.52067
ChrI	1588119	1.46109
ChrI	1591171	1.22926
ChrI	1595481	0
ChrI	1598650	2.12993
ChrI	1600454	2.96147
ChrI	1600683	3.54137
ChrI	1602434	3.54137
ChrI	1602921	0.96284
ChrI	1602944	0.550672
ChrI	1606038	2.18261
ChrI	1608838	0.784721
ChrI	1622724	3.30974
ChrI	1624980	1.78442
ChrI	1630775	0
ChrI	1631943	1.32337
ChrI	1632688	0
ChrI	1633794	2.5563
ChrI	1634271	3.54137
ChrI	1634467	1.83801
ChrI	1635272	2.5563
ChrI	1635942	2.96147
ChrI	1636131	0.96284
ChrI	1637421	1.83801
ChrI	1638578	1.62796
ChrI	1639364	2.49843
ChrI	1639925	1.22926
ChrI	1639977	0.720887
ChrI	1643235	2.96147
ChrI	1647618	1.1595
ChrI	1656529	3.10085
ChrI	1659854	1.32337
ChrI	1667453	0
ChrI	1724978	0
ChrI	1730680	2.5563
ChrI	1735675	2.18261
ChrI	1735915	2.5563
ChrI	1736063	2.18261
ChrI	1776907	1.22926
ChrI	1792563	4.23364
ChrI	1848065	2.69149
ChrI	1864949	3.40119
ChrI	1875086	3.62991
ChrI	1887194	4.01627
ChrI	1921041	4.01627
ChrI	1986447	3.10085
ChrI	1996192	4.01627
ChrI	2005328	2.49843
ChrI	2020263	2.39605
ChrI	2048900	3.10085
ChrI	2067926	4.01627
ChrI	2092682	0
ChrI	2095249	0
ChrI	2097683	3.54137
ChrI	2098382	5.29494
ChrI	2099569	2.31078
ChrI	2104443	1.78442
ChrI	2110469	0
ChrI	2111831	0
ChrI	2115709	0
ChrI	2120851	3.10085
ChrI	2143090	3.10085
ChrI	2154499	0
ChrI	2173725	0.622142
ChrI	2181893	4.01627
ChrI	2212496	2.31078
ChrI	2212998	1.34596
ChrI	2213812	1.32337
ChrI	2271866	4.74506
ChrI	2323540	4.52967
ChrI	2402736	1.04236
ChrI	2411031	4.01627
ChrI	2413992	3.54137
ChrI	2433872	1.95675
ChrI	2451176	3.54137
ChrI	2486213	4.52967
ChrI	2487306	1.04236
ChrI	2559982	2.31078
ChrI	2605774	4.52967
ChrI	2648764	3.10085
ChrI	2709515	4.08836
ChrI	2721432	1.62796
ChrI	2775268	3.19625
ChrI	2793033	4.01627
ChrI	2855906	4.01627
ChrI	2895213	3.10085
ChrI	2895448	4.01627
ChrI	2898936	4.01627
ChrI	2899244	4.01627
ChrI	2901873	3.10085
ChrI	2902065	3.54137
ChrI	2902962	1.1595
ChrI	2903775	1.62796
ChrI	2904556	4.08836
ChrI	2904766	2.69149
ChrI	2905497	4.01627
ChrI	2907448	4.01627
ChrI	2907842	0.340921
ChrI	2908136	1.46109
ChrI	2911626	1.46109
ChrI	2913578	3.54137
ChrI	2913874	1.04236
ChrI	2915860	3.10085
ChrI	2918394	2.69149
ChrI	2920097	0.879675
ChrI	2920486	2.69149
ChrI	2921266	2.39605
ChrI	2927809	3.10085
ChrI	2928195	3.54137
ChrI	2931490	4.01627
ChrI	2932637	1.62796
ChrI	2932933	4.01627
ChrI	2933079	2.69149
ChrI	2937560	3.54137
ChrI	2938346	3.10085
ChrI	2939172	4.01627
ChrI	2941696	4.01627
ChrI	2943503	3.54137
ChrI	2947110	3.75634
ChrI	2948974	3.10085
ChrI	2948987	3.10085
ChrI	2949370	0.622142
ChrI	2950979	3.54137
ChrI	2951081	3.54137
ChrI	2953578	1.32337
ChrI	2960730	3.10085
ChrI	2962048	2.69149
ChrI	2964489	0
ChrI	2971467	5.08977
ChrI	2971491	3.54137
ChrI	2975157	2.69149
ChrI	2975336	4.01627
ChrI	2976302	3.54137
ChrI	2976945	2.89115
ChrI	2977659	1.03385
ChrI	2978184	2.49843
ChrI	2978282	2.49843
ChrI	2979241	4.01627
ChrI	2979245	3.54137
ChrI	2980338	3.62991
ChrI	2983030	3.10085
ChrI	2984422	3.54137
ChrI	2986742	3.54137
ChrI	2987578	3.54137
ChrI	2987762	1.95675
ChrI	2991773	2.69149
ChrI	2995009	4.01627
ChrI	2995307	3.54137
ChrI	2998296	2.12993
ChrI	2999721	3.10085
ChrI	3000211	1.62796
ChrI	3003159	1.95675
ChrI	3003541	1.95675
ChrI	3003677	0.550672
ChrI	3004385	2.31078
ChrI	3004686	4.01627
ChrI	3004853	4.01627
ChrI	3005209	3.54137
ChrI	3005222	3.54137
ChrI	3006419	2.12993
ChrI	3009495	4.74506
ChrI	3009616	3.10085
ChrI	3010256	3.10085
ChrI	3011588	3.54137
ChrI	3012703	3.10085
ChrI	3017425	2.12993
ChrI	3019784	2.39605
ChrI	3020318	3.10085
ChrI	3023241	3.54137
ChrI	3024609	3.54137
ChrI	3028575	3.54137
ChrI	3031063	2.69149
ChrI	3034466	3.10085
ChrI	3035479	4.01627
ChrI	3036940	3.10085
ChrI	3037737	3.30974
ChrI	3041443	3.54137
ChrI	3041486	4.01627
ChrI	3047552	3.10085
ChrI	3049333	0.784721
ChrI	3052780	1.95675
ChrI	3052965	2.12993
ChrI	3057869	4.01627
ChrI	3059755	3.54137
ChrI	3065016	3.30974
ChrI	3066653	2.31078
ChrI	3069248	1.32337
ChrI	3069346	2.69149
ChrI	3073743	4.17506
ChrI	3075057	3.54137
ChrI	3075058	3.54137
ChrI	3086820	4.01627
ChrI	3086889	4.01627
ChrI	3088402	4.01627
ChrI	3091784	3.54137
ChrI	3092735	3.10085
ChrI	3106672	4.01627
ChrI	3111560	4.74506
ChrI	3118157	2.69149
ChrI	3118775	2.31078
ChrI	3121700	2.12993
ChrI	3124634	0
ChrI	3125570	1.95675
ChrI	3130119	4.01627
ChrI	3132005	3.10085
ChrI	3133167	4.01627
ChrI	3134221	3.10085
ChrI	3137461	4.23364
ChrI	3138934	3.54137
ChrI	3139745	4.01627
ChrI	3141321	3.54137
ChrI	3145003	2.12993
ChrI	3147113	4.08836
ChrI	3148066	4.01627
ChrI	3150049	3.54137
ChrI	3150507	3.54137
ChrI	3155505	3.10085
ChrI	3156015	3.54137
ChrI	3156574	3.54137
ChrI	3159116	4.01627
ChrI	3159304	3.10085
ChrI	3160590	2.89115
ChrI	3164282	3.54137
ChrI	3167047	3.10085
ChrI	3168620	3.54137
ChrI	3170596	2.69149
ChrI	3171864	4.01627
ChrI	3172771	2.69149
ChrI	3175857	3.10085
ChrI	3178739	2.31078
ChrI	3185869	4.01627
ChrI	3186001	3.19625
ChrI	3189996	3.54137
ChrI	3193753	1.95675
ChrI	3194127	3.54137
ChrI	3195555	4.01627
ChrI	3201356	3.54137
ChrI	3205537	3.10085
ChrI	3205608	3.54137
ChrI	3206275	3.54137
ChrI	3207913	3.54137
ChrI	3209362	4.74506
ChrI	3211243	3.10085
ChrI	3211394	4.01627
ChrI	3219506	1.04236
ChrI	3222223	3.10085
ChrI	3226136	3.54137
ChrI	3226268	4.01627
ChrI	3226386	3.54137
ChrI	3227317	3.54137
ChrI	3228673	1.95675
ChrI	3229298	0
ChrI	3230363	3.54137
ChrI	3241948	3.54137
ChrI	3242555	4.74506
ChrI	3249209	1.95675
ChrI	3285586	1.32337
ChrI	3288897	1.04236
ChrI	3289758	4.23364
ChrI	3298637	3.54137
ChrI	3312129	3.54137
ChrI	3312938	4.74506
ChrI	3320121	3.54137
ChrI	3321242	3.10085
ChrI	3326466	3.54137
ChrI	3332331	2.12993
ChrI	3332769	3.54137
ChrI	3332843	3.54137
ChrI	3333164	3.10085
ChrI	3333533	2.89115
ChrI	3338618	2.31078
ChrI	3338643	1.62796
ChrI	3340070	4.01627
ChrI	3340174	4.74506
ChrI	3340423	3.54137
ChrI	3342229	3.54137
ChrI	3342482	2.69149
ChrI	3343524	0.784721
ChrI	3344429	4.01627
ChrI	3344925	4.01627
ChrI	3345252	3.75634
ChrI	3345916	3.54137
ChrI	3346207	2.69149
ChrI	3346309	1.03385
ChrI	3352115	0
ChrI	3352166	1.78442
ChrI	3354135	1.95675
ChrI	3354641	4.01627
ChrI	3355650	2.31078
ChrI	3355755	1.78442
ChrI	3375300	3.54137
ChrI	3377920	2.69149
ChrI	3380656	3.54137
ChrI	3387947	3.10085
ChrI	3394797	2.69149
ChrI	3402814	3.54137
ChrI	3403216	4.01627
ChrI	3403518	3.54137
ChrI	3403649	4.01627
ChrI	3404031	3.10085
ChrI	3404759	1.95675
ChrI	3405100	2.89115
ChrI	3405754	3.75634
ChrI	3406446	3.10085
ChrI	3407212	4.01627
ChrI	3408837	1.67693
ChrI	3408967	2.89115
ChrI	3410311	3.54137
ChrI	3410742	1.95675
ChrI	3410809	2.31078
ChrI	3411037	3.54137
ChrI	3411072	3.54137
ChrI	3411521	3.30974
ChrI	3411760	2.69149
ChrI	3412897	1.46109
ChrI	3413137	3.10085
ChrI	3416762	3.54137
ChrI	3416939	2.69149
ChrI	3417036	3.54137
ChrI	3417436	3.10085
ChrI	3417700	3.10085
ChrI	3420996	3.10085
ChrI	3421366	3.54137
ChrI	3421918	4.08836
ChrI	3422112	3.10085
ChrI	3422240	4.01627
ChrI	3422827	3.10085
ChrI	3422855	4.01627
ChrI	3424323	2.69149
ChrI	3424358	3.10085
ChrI	3426236	4.01627
ChrI	3426486	3.10085
ChrI	3426644	3.54137
ChrI	3428040	4.23364
ChrI	3429272	0
ChrI	3429641	1.04236
ChrI	3429844	3.75634
ChrI	3430679	2.31078
ChrI	3432494	3.10085
ChrI	3432645	3.75634
ChrI	3433553	4.01627
ChrI	3434926	3.54137
ChrI	3435167	2.89115
ChrI	3436165	4.01627
ChrI	3437040	3.54137
ChrI	3437177	3.54137
ChrI	3438067	3.54137
ChrI	3438732	3.30974
ChrI	3439724	3.30974
ChrI	3439775	4.74506
ChrI	3440044	3.54137
ChrI	3441956	2.69149
ChrI	3442421	3.54137
ChrI	3443514	3.54137
ChrI	3445421	4.23364
ChrI	3445677	2.69149
ChrI	3446515	3.75634
ChrI	3446516	3.75634
ChrI	3448468	4.23364
ChrI	3448782	2.69149
ChrI	3449426	4.01627
ChrI	3450404	3.54137
ChrI	3450757	4.23364
ChrI	3451541	3.10085
ChrI	3453588	3.54137
ChrI	3453589	3.54137
ChrI	3453712	4.01627
ChrI	3453747	4.01627
ChrI	3454408	3.10085
ChrI	3454672	3.10085
ChrI	3455161	3.10085
ChrI	3455315	4.01627
ChrI	3455441	3.54137
ChrI	3456826	3.10085
ChrI	3457044	4.01627
ChrI	3457363	3.54137
ChrI	3457642	4.01627
ChrI	3457781	4.01627
ChrI	3457866	4.01627
ChrI	3458471	3.54137
ChrI	3459314	3.10085
ChrI	3459672	4.08836
ChrI	3461359	1.46109
ChrI	3461450	1.95675
ChrI	3463282	2.69149
ChrI	3464169	3.54137
ChrI	3464754	3.54137
ChrI	3464930	3.54137
ChrI	3466559	3.10085
ChrI	3467079	4.01627
ChrI	3469322	3.54137
ChrI	3471212	1.95675
ChrI	3471429	2.31078
ChrI	3471856	2.12993
ChrI	3472572	4.01627
ChrI	3472756	3.10085
ChrI	3476921	3.10085
ChrI	3476955	3.54137
ChrI	3477190	3.54137
ChrI	3478560	3.54137
ChrI	3479199	3.10085
ChrI	3480556	3.75634
ChrI	3483481	3.75634
ChrI	3483927	1.95675
ChrI	3483944	1.78442
ChrI	3483948	1.95675
ChrI	3483950	1.95675
ChrI	3483952	1.95675
ChrI	3484816	3.10085
ChrI	3484928	4.01627
ChrI	3487957	2.69149
ChrI	3488058	1.32337
ChrI	3488787	2.39605
ChrI	3489274	1.46109
ChrI	3489386	2.89115
ChrI	3489431	2.39605
ChrI	3489708	3.54137
ChrI	3490447	4.23364
ChrI	3491504	1.32337
ChrI	3492003	4.23364
ChrI	3492312	2.12993
ChrI	3492530	3.75634
ChrI	3495252	4.74506
ChrI	3495900	4.01627
ChrI	3496234	3.10085
ChrI	3496323	3.54137
ChrI	3496897	2.31078
ChrI	3497630	3.10085
ChrI	3502947	3.54137
ChrI	3503259	4.01627
ChrI	3503648	1.95675
ChrI	3504372	3.54137
ChrI	3505933	4.01627
ChrI	3506153	4.01627
ChrI	3506418	3.10085
ChrI	3506470	2.69149
ChrI	3507105	3.10085
ChrI	3507129	3.10085
ChrI	3508373	3.10085
ChrI	3508692	1.95675
ChrI	3510443	4.01627
ChrI	3510483	4.01627
ChrI	3517927	2.46603
ChrI	3518104	1.39322
ChrI	3518237	1.39322
ChrI	3521204	2.46603
ChrI	3521287	2.41032
ChrI	3522246	2.8717
ChrI	3523048	2.03772
ChrI	3526398	2.03772
ChrI	3526448	2.41032
ChrI	3526703	2.03772
ChrI	3527655	2.03772
ChrI	3529252	2.03772
ChrI	3530284	1.34596
ChrI	3530405	0
ChrI	3530834	0.96284
ChrI	3531624	2.09497
ChrI	3531786	2.03772
ChrI	3532088	2.03772
ChrI	3532341	2.03772
ChrI	3532862	1.39322
ChrI	3533058	1.11618
ChrI	3533230	2.03772
ChrI	3533587	2.03772
ChrI	3533593	2.03772
ChrI	3534079	2.8717
ChrI	3534729	2.41032
ChrI	3534914	2.46603
ChrI	3535866	0.906772
ChrI	3536441	2.03772
ChrI	3536458	1.69966
ChrI	3538454	2.41032
ChrI	3538739	1.75555
ChrI	3539153	1.22926
ChrI	3541129	0
ChrI	3541156	0
ChrI	3541171	0
ChrI	3541176	0
ChrI	3541241	0.388089
ChrI	3541266	0.96284
ChrI	3541284	0.96284
ChrI	3541291	0.720887
ChrI	3541318	1.75555
ChrI	3541319	1.75555
ChrI	3541355	1.83801
ChrI	3541362	1.75555
ChrI	3541401	2.46603
ChrI	3541434	2.8717
ChrI	3541492	3.40119
ChrI	3541494	2.46603
ChrI	3541566	3.40119
ChrI	3541574	3.40119
ChrI	3541600	2.41032
ChrI	3541626	3.40119
ChrI	3541654	2.41032
ChrI	3541693	2.46603
ChrI	3541699	2.03772
ChrI	3541759	2.69149
ChrI	3541844	3.19625
ChrI	3541863	2.78548
ChrI	3541880	2.49843
ChrI	3542023	2.5563
ChrI	3542124	2.09497
ChrI	3542293	2.09497
ChrI	3542346	1.69966
ChrI	3542361	1.11618
ChrI	3542401	0.906772
ChrI	3542445	0.47002
ChrI	3542464	0.503238
ChrI	3542467	0.503238
ChrI	3542475	0.96284
ChrI	3542482	0.503238
ChrI	3542483	0.503238
ChrI	3542509	1.16297
ChrI	3542732	1.39322
ChrI	3542733	1.39322
ChrI	3542753	1.44546
ChrI	3542756	1.44546
ChrI	3542771	1.22926
ChrI	3543100	0
ChrI	3543108	0
ChrI	3543120	0
ChrI	3543122	0
ChrI	3543404	0.156729
ChrI	3543444	1.16297
ChrI	3543511	1.75555
ChrI	3543520	1.44546
ChrI	3543530	1.44546
ChrI	3543605	0.720887
ChrI	3543645	1.22926
ChrI	3543704	1.83801
ChrI	3543708	2.69149
ChrI	3544157	2.41032
ChrI	3544193	2.46603
ChrI	3544549	2.03772
ChrI	3544639	2.41032
ChrI	3544749	1.75555
ChrI	3545061	2.8717
ChrI	3545071	2.03772
ChrI	3545091	2.03772
ChrI	3545137	1.69966
ChrI	3545368	2.41032
ChrI	3545740	2.46603
ChrI	3545752	2.09497
ChrI	3545804	2.8717
ChrI	3545830	2.8717
ChrI	3545852	2.8717
ChrI	3545865	2.09497
ChrI	3545892	2.09497
ChrI	3545897	1.75555
ChrI	3545909	2.09497
ChrI	3546053	2.09497
ChrI	3546140	2.09497
ChrI	3546184	2.09497
ChrI	3546194	1.75555
ChrI	3546273	2.96147
ChrI	3546373	2.46603
ChrI	3546456	2.09497
ChrI	3546501	2.09497
ChrI	3546551	1.69966
ChrI	3546568	1.69966
ChrI	3546590	1.69966
ChrI	3546706	2.09497
ChrI	3546939	2.09497
ChrI	3547063	2.5563
ChrI	3547184	2.46603
ChrI	3547242	2.46603
ChrI	3547263	1.75555
ChrI	3547285	2.09497
ChrI	3547316	1.75555
ChrI	3547328	1.75555
ChrI	3547420	2.09497
ChrI	3547433	2.5563
ChrI	3547566	1.95675
ChrI	3547603	3.10085
ChrI	3547635	2.5563
ChrI	3547701	2.5563
ChrI	3547741	2.5563
ChrI	3547815	1.83801
ChrI	3547825	1.52067
ChrI	3547846	1.83801
ChrI	3547954	1.04236
ChrI	3548184	0.96284
ChrI	3548373	0.503238
ChrI	3548692	1.95675
ChrI	3548833	2.96147
ChrI	3548918	2.5563
ChrI	3548922	2.5563
ChrI	3548925	3.10085
ChrI	3548937	3.10085
ChrI	3549034	1.83801
ChrI	3549037	1.83801
ChrI	3549038	1.83801
ChrI	3549165	1.95675
ChrI	3549230	1.83801
ChrI	3549337	2.96147
ChrI	3549338	2.96147
ChrI	3549364	2.46603
ChrI	3549559	1.44546
ChrI	3549784	1.39322
ChrI	3549824	1.75555
ChrI	3549908	2.03772
ChrI	3549930	2.46603
ChrI	3549980	2.09497
ChrI	3549983	2.09497
ChrI	3550021	2.09497
ChrI	3550143	1.69966
ChrI	3550561	0.675973
ChrI	3550576	0.906772
ChrI	3550840	2.12993
ChrI	3550844	1.95675
ChrI	3553107	0.906772
ChrI	3553207	2.41032
ChrI	3553223	2.03772
ChrI	3553256	2.8717
ChrI	3553565	2.03772
ChrI	3553658	1.69966
ChrI	3553828	1.44546
ChrI	3553854	1.16297
ChrI	3553857	1.52067
ChrI	3553925	0.784721
ChrI	3553936	0.550672
ChrI	3554012	0
ChrI	3554125	1.1595
ChrI	3554162	0.784721
ChrI	3555157	1.69966
ChrI	3555167	1.69966
ChrI	3555209	2.03772
ChrI	3555218	2.41032
ChrI	3555236	2.41032
ChrI	3555257	2.8717
ChrI	3555267	2.41032
ChrI	3555295	2.41032
ChrI	3555322	2.41032
ChrI	3555335	2.41032
ChrI	3555361	2.41032
ChrI	3555454	2.41032
ChrI	3555483	2.41032
ChrI	3555559	2.41032
ChrI	3556488	2.03772
ChrI	3556728	2.41032
ChrI	3556739	2.41032
ChrI	3556751	2.8717
ChrI	3556795	2.41032
ChrI	3556971	2.03772
ChrI	3557062	2.03772
ChrI	3557099	1.69966
ChrI	3557422	0.906772
ChrI	3557564	2.03772
ChrI	3557610	1.11618
ChrI	3557730	2.03772
ChrI	3557765	2.03772
ChrI	3557899	2.41032
ChrI	3557913	2.41032
ChrI	3557914	2.41032
ChrI	3557928	2.41032
ChrI	3557936	2.41032
ChrI	3557945	2.41032
ChrI	3558121	2.09497
ChrI	3558732	0
ChrI	3558751	2.39605
ChrI	3558778	0.879675
ChrI	3559519	0
ChrI	3559636	1.04236
ChrI	3559655	1.75555
ChrI	3559666	1.75555
ChrI	3559738	1.95675
ChrI	3559798	1.03385
ChrI	3559802	1.34596
ChrI	3559819	0
ChrI	3560134	2.46603
ChrI	3560137	2.46603
ChrI	3560267	2.09497
ChrI	3560312	2.03772
ChrI	3560379	2.09497
ChrI	3560502	0
ChrI	3560507	0
ChrI	3560532	0.156729
ChrI	3560612	0.550672
ChrI	3560629	1.62796
ChrI	3560633	1.52067
ChrI	3560660	1.22926
ChrI	3560669	1.52067
ChrI	3560681	1.52067
ChrI	3560926	0.340921
ChrI	3560928	0.340921
ChrI	3560930	0.156729
ChrI	3561084	1.69966
ChrI	3561695	0.156729
ChrI	3561725	0.550672
ChrI	3561740	0.96284
ChrI	3561850	2.31078
ChrI	3561884	1.52067
ChrI	3561887	1.52067
ChrI	3561889	1.95675
ChrI	3561905	0.156729
ChrI	3561907	0.550672
ChrI	3561917	0.784721
ChrI	3561923	0.906772
ChrI	3562106	2.46603
ChrI	3562109	2.46603
ChrI	3562149	1.75555
ChrI	3562193	2.18261
ChrI	3562266	2.03772
ChrI	3562291	2.03772
ChrI	3562327	2.69149
ChrI	3562348	2.18261
ChrI	3562533	2.69149
ChrI	3562682	0.388089
ChrI	3562693	0
ChrI	3562695	0
ChrI	3562714	0.784721
ChrI	3562867	0
ChrI	3562935	0.124649
ChrI	3562955	0
ChrI	3562981	0.124649
ChrI	3563003	0.131928
ChrI	3563036	0
ChrI	3563063	0.446129
ChrI	3563070	0.446129
ChrI	3563076	0.643753
ChrI	3563095	0.124649
ChrI	3563097	0.124649
ChrI	3563125	0
ChrI	3563150	0.446129
ChrI	3563161	0.446129
ChrI	3563439	2.03772
ChrI	3563468	2.41032
ChrI	3563556	2.03772
ChrI	3563595	2.41032
ChrI	3563644	2.8717
ChrI	3563652	2.8717
ChrI	3563764	2.41032
ChrI	3563911	2.03772
ChrI	3563978	2.46603
ChrI	3564088	2.5563
ChrI	3564234	2.8717
ChrI	3564271	2.96147
ChrI	3564283	2.46603
ChrI	3564396	2.96147
ChrI	3564420	2.09497
ChrI	3564435	2.46603
ChrI	3564456	2.09497
ChrI	3564493	1.44546
ChrI	3564525	1.83801
ChrI	3564526	2.31078
ChrI	3564613	1.32337
ChrI	3564616	1.32337
ChrI	3564620	1.32337
ChrI	3564621	1.32337
ChrI	3564628	0.906772
ChrI	3564764	1.11618
ChrI	3564947	0.47002
ChrI	3564973	1.16297
ChrI	3565004	1.16297
ChrI	3565031	0.906772
ChrI	3565074	0.47002
ChrI	3565079	0.288668
ChrI	3565084	0.288668
ChrI	3565131	0.47002
ChrI	3565264	0.131928
ChrI	3565366	0.388089
ChrI	3565389	0.340921
ChrI	3565513	0.879675
ChrI	3565524	1.78442
ChrI	3565532	1.46109
ChrI	3565772	1.69966
ChrI	3565821	1.75555
ChrI	3565848	1.39322
ChrI	3565850	1.39322
ChrI	3565940	1.75555
ChrI	3566008	1.22926
ChrI	3566018	1.52067
ChrI	3566019	1.52067
ChrI	3566048	1.83801
ChrI	3566074	1.52067
ChrI	3566134	2.89115
ChrI	3566202	1.44546
ChrI	3566308	0.47002
ChrI	3566357	0.47002
ChrI	3566366	1.16297
ChrI	3566409	0.866785
ChrI	3567431	1.11618
ChrI	3570938	1.39322
ChrI	3571007	1.39322
ChrI	3571059	1.11618
ChrI	3571190	1.39322
ChrI	3571191	1.39322
ChrI	3571226	1.39322
ChrI	3571232	1.39322
ChrI	3571248	1.39322
ChrI	3571393	2.18261
ChrI	3571394	1.75555
ChrI	3571395	1.75555
ChrI	3571705	1.11618
ChrI	3571845	0.866785
ChrI	3571857	1.11618
ChrI	3571903	1.16297
ChrI	3571949	0.643753
ChrI	3572013	1.11618
ChrI	3572024	1.11618
ChrI	3572301	2.41032
ChrI	3572470	2.41032
ChrI	3572475	2.41032
ChrI	3572490	2.41032
ChrI	3572746	1.39322
ChrI	3572870	2.03772
ChrI	3572945	2.09497
ChrI	3573481	1.78442
ChrI	3575289	2.41032
ChrI	3575619	2.09497
ChrI	3576287	2.09497
ChrI	3577502	0.784721
ChrI	3577510	2.18261
ChrI	3577511	0.784721
ChrI	3577551	1.22926
ChrI	3577807	0
ChrI	3578122	1.46109
ChrI	3578160	2.18261
ChrI	3578296	2.8717
ChrI	3578416	2.41032
ChrI	3578449	2.41032
ChrI	3578692	2.46603
ChrI	3578788	2.41032
ChrI	3578789	2.03772
ChrI	3580179	2.41032
ChrI	3580278	2.41032
ChrI	3580316	2.41032
ChrI	3580774	2.46603
ChrI	3581877	2.46603
ChrI	3581931	2.18261
ChrI	3581937	2.96147
ChrI	3582143	2.41032
ChrI	3582188	2.41032
ChrI	3582258	2.09497
ChrI	3582417	2.41032
ChrI	3582569	1.75555
ChrI	3582681	2.49843
ChrI	3582804	3.40119
ChrI	3582822	4.01627
ChrI	3582824	4.01627
ChrI	3582859	2.89115
ChrI	3582867	1.1595
ChrI	3582868	1.1595
ChrI	3582883	1.67693
ChrI	3582911	0
ChrI	3582921	0.622142
ChrI	3583378	0
ChrI	3583390	0
ChrI	3583409	0.388089
ChrI	3583458	0.96284
ChrI	3583463	1.22926
ChrI	3583567	0.310104
ChrI	3583571	0.310104
ChrI	3583583	0.340921
ChrI	3583621	0
ChrI	3583656	0.879675
ChrI	3583665	0.550672
ChrI	3583688	1.04236
ChrI	3583720	0.622142
ChrI	3583734	0.550672
ChrI	3583737	0.550672
ChrI	3583794	2.96147
ChrI	3583861	2.03772
ChrI	3583955	1.22926
ChrI	3583991	1.75555
ChrI	3584019	1.44546
ChrI	3584032	0.866785
ChrI	3584054	1.69966
ChrI	3584198	2.41032
ChrI	3584204	2.41032
ChrI	3584258	2.09497
ChrI	3584260	2.09497
ChrI	3584272	2.09497
ChrI	3584487	1.83801
ChrI	3584528	1.52067
ChrI	3584545	1.32337
ChrI	3584556	0.784721
ChrI	3588888	1.39322
ChrI	3588958	1.11618
ChrI	3589129	2.46603
ChrI	3589202	0.906772
ChrI	3589259	0.866785
ChrI	3589414	1.22926
ChrI	3589600	0.906772
ChrI	3589607	0.906772
ChrI	3589643	0.906772
ChrI	3589696	1.75555
ChrI	3589823	1.44546
ChrI	3589829	1.44546
ChrI	3589842	1.22926
ChrI	3589848	1.83801
ChrI	3589849	1.83801
ChrI	3589942	1.69966
ChrI	3590060	1.69966
ChrI	3590503	1.75555
ChrI	3590640	1.11618
ChrI	3590881	1.75555
ChrI	3590943	2.03772
ChrI	3590956	2.03772
ChrI	3590997	2.46603
ChrI	3591560	2.09497
ChrI	3591679	1.32337
ChrI	3591729	0
ChrI	3596338	2.03772
ChrI	3596357	2.03772
ChrI	3596808	2.41032
ChrI	3596842	2.41032
ChrI	3596849	2.41032
ChrI	3596879	2.41032
ChrI	3596882	2.41032
ChrI	3596886	2.41032
ChrI	3596895	2.8717
ChrI	3596911	2.09497
ChrI	3596960	1.44546
ChrI	3597177	2.49843
ChrI	3601288	1.75555
ChrI	3601336	2.03772
ChrI	3601362	2.46603
ChrI	3601557	1.75555
ChrI	3601615	1.44546
ChrI	3601637	0.675973
ChrI	3601638	0.675973
ChrI	3601649	0.906772
ChrI	3601706	1.83801
ChrI	3601720	0.310104
ChrI	3602070	1.22926
ChrI	3602174	0.310104
ChrI	3602189	0.142056
ChrI	3602207	0.142056
ChrI	3602214	0
ChrI	3602216	0
ChrI	3602240	0.550672
ChrI	3602351	1.11618
ChrI	3602412	0.866785
ChrI	3602474	0.643753
ChrI	3602563	1.11618
ChrI	3602587	0.906772
ChrI	3602614	0.675973
ChrI	3602623	0.675973
ChrI	3602653	0.131928
ChrI	3602678	0.720887
ChrI	3602826	0
ChrI	3602891	0
ChrI	3602895	0
ChrI	3602915	0
ChrI	3602956	0
ChrI	3602960	0
ChrI	3603050	0.622142
ChrI	3603208	0
ChrI	3603215	0
ChrI	3603228	0
ChrI	3603303	0
ChrI	3603314	0
ChrI	3603348	0
ChrI	3603374	0
ChrI	3603404	0
ChrI	3603421	0
ChrI	3603422	0
ChrI	3603556	0
ChrI	3603744	2.18261
ChrI	3603820	2.96147
ChrI	3604037	2.96147
ChrI	3604152	2.8717
ChrI	3604178	2.41032
ChrI	3604251	1.11618
ChrI	3604319	2.09497
ChrI	3604347	2.46603
ChrI	3604358	2.46603
ChrI	3604388	2.8717
ChrI	3604421	2.8717
ChrI	3604427	3.40119
ChrI	3604461	3.40119
ChrI	3604521	1.69966
ChrI	3604538	1.75555
ChrI	3604619	1.69966
ChrI	3604626	2.03772
ChrI	3604680	2.03772
ChrI	3604685	2.03772
ChrI	3604714	1.69966
ChrI	3604723	1.69966
ChrI	3604743	2.03772
ChrI	3604984	2.02681
ChrI	3605160	0.720887
ChrI	3605273	0.784721
ChrI	3605536	0
ChrI	3605633	1.04236
ChrI	3605638	1.04236
ChrI	3605707	0
ChrI	3605721	0
ChrI	3605789	1.44546
ChrI	3606450	0.906772
ChrI	3606468	1.22926
ChrI	3606469	1.22926
ChrI	3606491	2.31078
ChrI	3606513	2.49843
ChrI	3606571	2.89115
ChrI	3606603	2.5563
ChrI	3606667	2.03772
ChrI	3606975	2.41032
ChrI	3606984	2.41032
ChrI	3606992	2.41032
ChrI	3607039	2.41032
ChrI	3607103	3.40119
ChrI	3607158	2.09497
ChrI	3607164	2.09497
ChrI	3607196	2.41032
ChrI	3607297	2.46603
ChrI	3607331	2.5563
ChrI	3607469	2.41032
ChrI	3607638	2.09497
ChrI	3607741	2.03772
ChrI	3607851	2.03772
ChrI	3608014	2.8717
ChrI	3608114	2.03772
ChrI	3608226	3.40119
ChrI	3608247	2.8717
ChrI	3608361	1.39322
ChrI	3608388	1.69966
ChrI	3608429	1.69966
ChrI	3608431	2.03772
ChrI	3608455	1.69966
ChrI	3608502	2.8717
ChrI	3608638	1.69966
ChrI	3608679	1.75555
ChrI	3608695	2.03772
ChrI	3608707	2.03772
ChrI	3608763	1.69966
ChrI	3608979	2.8717
ChrI	3609017	2.8717
ChrI	3609074	2.09497
ChrI	3609078	2.09497
ChrI	3609121	1.44546
ChrI	3609176	2.96147
ChrI	3609367	1.52067
ChrI	3609375	1.52067
ChrI	3609409	1.75555
ChrI	3609563	1.44546
ChrI	3609860	0.310104
ChrI	3610094	0
ChrI	3610099	0
ChrI	3610107	0
ChrI	3610146	0
ChrI	3610443	1.95675
ChrI	3610480	1.83801
ChrI	3610484	1.83801
ChrI	3610491	0.96284
ChrI	3610512	1.83801
ChrI	3610609	1.44546
ChrI	3610778	1.44546
ChrI	3610808	1.39322
ChrI	3610935	2.41032
ChrI	3611020	2.41032
ChrI	3611073	2.41032
ChrI	3611222	2.8717
ChrI	3611417	2.41032
ChrI	3611485	1.69966
ChrI	3611488	1.69966
ChrI	3611543	1.69966
ChrI	3611863	2.09497
ChrI	3611999	2.8717
ChrI	3612023	2.46603
ChrI	3612056	2.03772
ChrI	3612190	2.8717
ChrI	3612235	2.46603
ChrI	3612272	2.8717
ChrI	3612347	0.906772
ChrI	3612469	1.04236
ChrI	3612694	2.09497
ChrI	3612707	2.03772
ChrI	3612743	2.41032
ChrI	3612830	2.03772
ChrI	3612834	2.03772
ChrI	3612894	1.69966
ChrI	3612962	1.69966
ChrI	3612966	1.69966
ChrI	3613057	1.11618
ChrI	3613060	1.39322
ChrI	3613140	2.5563
ChrI	3613387	2.03772
ChrI	3613421	2.41032
ChrI	3613482	2.03772
ChrI	3613577	2.8717
ChrI	3613680	2.41032
ChrI	3613717	1.11618
ChrI	3613729	2.18261
ChrI	3614270	2.46603
ChrI	3614822	2.41032
ChrI	3616645	2.03772
ChrI	3616647	2.03772
ChrI	3622947	1.69966
ChrI	3623017	2.46603
ChrI	3624006	2.8717
ChrI	3624786	2.96147
ChrI	3627486	2.03772
ChrI	3627942	1.95675
ChrI	3628050	2.09497
ChrI	3628152	2.46603
ChrI	3628549	0.388089
ChrI	3632670	1.1595
ChrI	3632738	0
ChrI	3632742	0
ChrI	3632744	0
ChrI	3632762	0.388089
ChrI	3632824	1.78442
ChrI	3632878	0
ChrI	3632896	2.12993
ChrI	3632952	0.784721
ChrI	3633051	0
ChrI	3633366	0.879675
ChrI	3633387	1.32337
ChrI	3633662	1.83801
ChrI	3633762	0.879675
ChrI	3633838	0.47002
ChrI	3633945	2.03772
ChrI	3633946	2.46603
ChrI	3633947	2.41032
ChrI	3633964	2.03772
ChrI	3633983	1.69966
ChrI	3634015	1.39322
ChrI	3634034	1.39322
ChrI	3634078	1.83801
ChrI	3634099	1.62796
ChrI	3634100	1.62796
ChrI	3634372	2.46603
ChrI	3634385	2.46603
ChrI	3634428	2.46603
ChrI	3634584	1.83801
ChrI	3634600	1.83801
ChrI	3634613	2.89115
ChrI	3634640	2.69149
ChrI	3634799	2.09497
ChrI	3634826	2.46603
ChrI	3634867	1.75555
ChrI	3634939	2.09497
ChrI	3635543	1.69966
ChrI	3637043	1.69966
ChrI	3644607	2.03772
ChrI	3644643	1.69966
ChrI	3645004	1.69966
ChrI	3645210	2.09497
ChrI	3646709	2.41032
ChrI	3647013	2.41032
ChrI	3648239	1.69966
ChrI	3648746	2.41032
ChrI	3648903	1.75555
ChrI	3648941	2.09497
ChrI	3651452	1.39322
ChrI	3651506	2.03772
ChrI	3651810	2.03772
ChrI	3651944	2.8717
ChrI	3652060	2.03772
ChrI	3652303	2.8717
ChrI	3652437	2.46603
ChrI	3652507	1.22926
ChrI	3653454	2.41032
ChrI	3654436	2.03772
ChrI	3654825	2.8717
ChrI	3655436	2.41032
ChrI	3655657	2.09497
ChrI	3659968	1.83801
ChrI	3662201	1.39322
ChrI	3663675	2.09497
ChrI	3663800	2.18261
ChrI	3666133	2.41032
ChrI	3666406	2.5563
ChrI	3671252	2.09497
ChrI	3672497	1.75555
ChrI	3672645	2.09497
ChrI	3673313	2.03772
ChrI	3674757	0.675973
ChrI	3680037	2.03772
ChrI	3680376	2.46603
ChrI	3680809	2.03772
ChrI	3681107	2.03772
ChrI	3682589	1.75555
ChrI	3684032	2.41032
ChrI	3684194	2.46603
ChrI	3684475	2.46603
ChrI	3686821	2.46603
ChrI	3688692	2.46603
ChrI	3688858	2.46603
ChrI	3694605	2.46603
ChrI	3704970	2.8717
ChrI	3709129	1.22926
ChrI	3709984	3.87941
ChrI	3711558	2.8212
ChrI	3712983	3.31581
ChrI	3715628	2.8212
ChrI	3724489	1.62796
ChrI	3725942	2.03772
ChrI	3726939	2.8717
ChrI	3728448	2.41032
ChrI	3728901	2.8212
ChrI	3730018	2.8212
ChrI	3730768	2.8212
ChrI	3732674	2.41032
ChrI	3743179	1.83801
ChrI	3743180	1.83801
ChrI	3744566	2.46603
ChrI	3745791	2.41032
ChrI	3745934	2.8212
ChrI	3747059	2.41032
ChrI	3747413	1.75555
ChrI	3751803	2.09497
ChrI	3752056	1.44546
ChrI	3752586	2.8212
ChrI	3752741	2.8212
ChrI	3753452	2.46603
ChrI	3753650	2.8717
ChrI	3754799	3.31581
ChrI	3756482	3.31581
ChrI	3756933	2.46603
ChrI	3757135	2.8212
ChrI	3759927	2.03772
ChrI	3764129	2.8212
ChrI	3783201	1.69966
ChrI	3791492	2.09497
ChrI	3795743	1.67693
ChrI	3806959	0.879675
ChrI	3807522	3.87941
ChrI	3811657	1.67693
ChrI	3813445	3.31581
ChrI	3833177	4.74506
ChrI	3837719	2.18261
ChrI	3838406	2.09497
ChrI	3865290	2.41032
ChrI	3869499	2.8717
ChrI	3870414	2.96147
ChrI	3870415	3.40119
ChrI	3874848	1.52067
ChrI	3889907	0
ChrI	3891267	3.31581
ChrI	3892125	3.10085
ChrI	3892126	3.30974
ChrI	3895887	1.16297
ChrI	3905957	2.02681
ChrI	3907131	1.69966
ChrI	3923111	2.8212
ChrI	3923897	2.8717
ChrI	3924143	2.8717
ChrI	3924190	2.8717
ChrI	3926176	2.09497
ChrI	3927128	2.46603
ChrI	3928589	2.46603
ChrI	3930092	2.8212
ChrI	3930252	3.31581
ChrI	3930723	2.8717
ChrI	3931980	2.8212
ChrI	3937514	4.01627
ChrI	3940219	2.46603
ChrI	3943008	2.03772
ChrI	3949909	2.8212
ChrI	3950044	1.69966
ChrI	3950504	2.8717
ChrI	3953053	2.39605
ChrI	3953810	0
ChrI	3959346	2.8212
ChrI	3959961	1.16297
ChrI	3974135	2.41032
ChrI	3974809	3.31581
ChrI	3975280	2.8212
ChrI	3977608	2.46603
ChrI	3978350	2.03772
ChrI	3978421	2.41032
ChrI	3984646	2.18261
ChrI	3989330	3.31581
ChrI	3989461	2.8717
ChrI	3991711	2.8717
ChrI	3992948	2.46603
ChrI	3995683	2.8212
ChrI	3996543	2.8717
ChrI	3996656	2.46603
ChrI	3998192	2.09497
ChrI	3999505	2.18261
ChrI	4003829	2.03772
ChrI	4014942	0.96284
ChrI	4030468	0.142056
ChrI	4035860	2.41032
ChrI	4039035	2.46603
ChrI	4040830	2.5563
ChrI	4045810	0
ChrI	4048074	2.41032
ChrI	4048124	3.31581
ChrI	4050549	2.09497
ChrI	4051124	2.8212
ChrI	4052938	0
ChrI	4053225	1.95675
ChrI	4054955	2.09497
ChrI	4055415	3.31581
ChrI	4056153	2.8212
ChrI	4056323	1.69966
ChrI	4056341	2.09497
ChrI	4056369	1.16297
ChrI	4056462	0.156729
ChrI	4056466	0.156729
ChrI	4056775	0
ChrI	4056790	0
ChrI	4056793	0
ChrI	4056831	0
ChrI	4056849	0
ChrI	4056878	1.03385
ChrI	4056928	1.03385
ChrI	4056937	1.03385
ChrI	4056948	1.03385
ChrI	4057012	0
ChrI	4059344	0.720887
ChrI	4059722	0
ChrI	4059724	0
ChrI	4059733	0
ChrI	4059779	0
ChrI	4059803	0
ChrI	4059844	0
ChrI	4059882	0
ChrI	4059909	1.78442
ChrI	4060358	0.503238
ChrI	4060382	0.784721
ChrI	4061370	1.1595
ChrI	4061392	1.95675
ChrI	4061407	1.52067
ChrI	4061417	1.52067
ChrI	4061509	1.75555
ChrI	4062623	2.09497
ChrI	4062699	1.75555
ChrI	4063964	2.31078
ChrI	4064584	1.39322
ChrI	4064868	2.03772
ChrI	4064958	1.44546
ChrI	4065444	2.03772
ChrI	4065544	2.46603
ChrI	4071890	0
ChrI	4073322	0.866785
ChrI	4073352	1.11618
ChrI	4073387	0.273246
ChrI	4075126	1.95675
ChrI	4075268	3.28244
ChrI	4075289	1.32337
ChrI	4075982	1.83801
ChrI	4076298	1.1595
ChrI	4076359	0
ChrI	4076366	0
ChrI	4076438	0.152361
ChrI	4076455	0
ChrI	4076996	2.03772
ChrI	4077011	2.03772
ChrI	4082801	2.09497
ChrI	4084500	3.40119
ChrI	4084538	2.96147
ChrI	4084541	2.5563
ChrI	4084619	2.09497
ChrI	4084620	2.09497
ChrI	4084638	1.75555
ChrI	4084640	2.09497
ChrI	4084649	2.5563
ChrI	4085919	2.41032
ChrI	4086445	2.41032
ChrI	4086465	2.41032
ChrI	4086487	2.03772
ChrI	4086550	2.03772
ChrI	4086567	2.03772
ChrI	4086569	2.03772
ChrI	4086571	2.03772
ChrI	4086599	2.03772
ChrI	4086878	2.41032
ChrI	4086940	2.41032
ChrI	4087038	2.8717
ChrI	4087132	1.44546
ChrI	4087155	1.44546
ChrI	4087177	1.44546
ChrI	4087225	2.96147
ChrI	4087252	1.69966
ChrI	4087464	1.1595
ChrI	4087485	0.142056
ChrI	4087555	0.675973
ChrI	4087578	0.906772
ChrI	4087637	1.39322
ChrI	4087645	0.866785
ChrI	4087736	0.310104
ChrI	4087742	0.310104
ChrI	4087784	0.643753
ChrI	4087827	1.39322
ChrI	4087974	2.96147
ChrI	4087984	2.09497
ChrI	4087999	2.46603
ChrI	4088014	2.96147
ChrI	4088017	2.96147
ChrI	4088188	2.96147
ChrI	4088398	1.11618
ChrI	4088412	1.75555
ChrI	4088525	1.75555
ChrI	4088585	2.69149
ChrI	4088714	2.41032
ChrI	4088717	2.41032
ChrI	4089005	0.622142
ChrI	4089007	0.388089
ChrI	4089038	0.622142
ChrI	4089069	0.388089
ChrI	4089074	0.388089
ChrI	4089129	0
ChrI	4089152	1.04236
ChrI	4089249	1.69966
ChrI	4089280	2.03772
ChrI	4089299	1.69966
ChrI	4089318	2.03772
ChrI	4089324	2.03772
ChrI	4089328	2.03772
ChrI	4089469	2.03772
ChrI	4089512	2.8717
ChrI	4089513	2.8717
ChrI	4089603	0.784721
ChrI	4089655	0.906772
ChrI	4089685	1.44546
ChrI	4089715	1.69966
ChrI	4089881	0.288668
ChrI	4089905	0.340921
ChrI	4089910	0
ChrI	4089966	0.142056
ChrI	4090030	1.69966
ChrI	4090105	1.75555
ChrI	4090358	1.44546
ChrI	4090592	2.09497
ChrI	4090939	2.09497
ChrI	4090948	2.09497
ChrI	4091072	1.16297
ChrI	4091141	1.16297
ChrI	4091213	2.18261
ChrI	4091339	2.18261
ChrI	4091353	1.95675
ChrI	4091402	2.18261
ChrI	4097306	0.622142
ChrI	4097359	1.03385
ChrI	4097846	2.03772
ChrI	4097861	2.03772
ChrI	4097869	2.41032
ChrI	4097883	2.41032
ChrI	4097904	2.03772
ChrI	4097954	1.69966
ChrI	4098039	2.41032
ChrI	4098133	2.8717
ChrI	4098172	2.03772
ChrI	4098175	2.8717
ChrI	4098181	2.41032
ChrI	4098245	2.69149
ChrI	4099101	2.03772
ChrI	4099121	2.03772
ChrI	4099143	2.8717
ChrI	4099175	2.8717
ChrI	4100632	1.39322
ChrI	4100638	1.39322
ChrI	4101432	2.41032
ChrI	4101471	2.03772
ChrI	4101486	2.03772
ChrI	4101546	2.8717
ChrI	4101552	2.8717
ChrI	4102100	2.41032
ChrI	4102423	2.09497
ChrI	4102431	1.75555
ChrI	4102432	1.75555
ChrI	4102447	2.03772
ChrI	4102852	2.41032
ChrI	4103394	1.22926
ChrI	4103652	0.622142
ChrI	4104938	2.03772
ChrI	4106295	1.39322
ChrI	4106885	2.03772
ChrI	4107036	1.69966
ChrI	4109496	2.41032
ChrI	4110606	1.69966
ChrI	4110859	2.41032
ChrI	4112750	1.39322
ChrI	4113397	1.83801
ChrI	4115633	1.44546
ChrI	4124291	0.866785
ChrI	4129309	1.69966
ChrI	4129542	2.09497
ChrI	4131560	2.96147
ChrI	4136788	2.8717
ChrI	4138853	2.5563
ChrI	4140733	2.18261
ChrI	4141739	2.18261
ChrI	4144079	1.69966
ChrI	4148607	2.78548
ChrI	4148609	2.07211
ChrI	4149236	0.906772
ChrI	4150256	2.41032
ChrI	4151303	1.04236
ChrI	4163882	1.32337
ChrI	4166573	2.09497
ChrI	4171049	2.41032
ChrI	4171488	2.41032
ChrI	4182496	0.622142
ChrI	4186332	0.866785
ChrI	4187207	2.09497
ChrI	4187472	2.09497
ChrI	4200505	1.52067
ChrI	4202401	2.46603
ChrI	4241207	2.46603
ChrI	4242704	1.75555
ChrI	4248657	2.03772
ChrI	4251772	1.39322
ChrI	4260085	2.03772
ChrI	4263103	2.46603
ChrI	4265640	2.09497
ChrI	4270408	2.8717
ChrI	4279175	1.52067
ChrI	4282149	0.622142
ChrI	4282538	1.75555
ChrI	4287320	2.41032
ChrI	4290639	0.866785
ChrI	4296780	0
ChrI	4302459	0.96284
ChrI	4303312	2.41032
ChrI	4308592	2.03772
ChrI	4309526	2.03772
ChrI	4311246	0.550672
ChrI	4316656	2.8717
ChrI	4321222	2.41032
ChrI	4322309	2.41032
ChrI	4332848	2.41032
ChrI	4336121	2.8717
ChrI	4337479	2.46603
ChrI	4337818	2.46603
ChrI	4339245	2.46603
ChrI	4347086	1.69966
ChrI	4347934	3.40119
ChrI	4348520	2.46603
ChrI	4352590	2.8717
ChrI	4353878	2.8717
ChrI	4354673	2.46603
ChrI	4354674	2.03772
ChrI	4355823	2.09497
ChrI	4355911	2.8717
ChrI	4357306	3.10085
ChrI	4359186	2.8717
ChrI	4362118	1.75555
ChrI	4362512	2.46603
ChrI	4363333	1.69966
ChrI	4364271	1.83801
ChrI	4365036	2.41032
ChrI	4365688	2.41032
ChrI	4374603	2.41032
ChrI	4374871	2.03772
ChrI	4378098	2.41032
ChrI	4378155	2.41032
ChrI	4378363	2.8717
ChrI	4378594	2.03772
ChrI	4378901	1.69966
ChrI	4380460	2.18261
ChrI	4381657	1.11618
ChrI	4395521	1.83801
ChrI	4395522	1.83801
ChrI	4396176	1.16297
ChrI	4396674	1.39322
ChrI	4397098	1.69966
ChrI	4398010	2.03772
ChrI	4398243	2.8717
ChrI	4398448	2.41032
ChrI	4401031	0
ChrI	4401032	0
ChrI	4405931	1.62796
ChrI	4408147	2.8717
ChrI	4408481	2.03772
ChrI	4408991	1.75555
ChrI	4410429	1.39322
ChrI	4410483	2.96147
ChrI	4410601	1.69966
ChrI	4411085	2.41032
ChrI	4411842	2.46603
ChrI	4412495	2.8717
ChrI	4412867	2.09497
ChrI	4416562	1.39322
ChrI	4417166	2.46603
ChrI	4446603	1.32337
ChrI	4450457	0.720887
ChrI	4450655	1.03385
ChrI	4452139	2.41032
ChrI	4452140	2.41032
ChrI	4452228	2.8717
ChrI	4452365	0.388089
ChrI	4454644	2.8717
ChrI	4454718	1.16297
ChrI	4454757	2.46603
ChrI	4454787	2.46603
ChrI	4454805	2.96147
ChrI	4455123	1.32337
ChrI	4455139	1.52067
ChrI	4455148	1.44546
ChrI	4455162	1.44546
ChrI	4455196	1.69966
ChrI	4455209	1.69966
ChrI	4455282	2.5563
ChrI	4455288	3.10085
ChrI	4455316	4.01627
ChrI	4455668	1.75555
ChrI	4455796	1.11618
ChrI	4455807	0.866785
ChrI	4455824	0.866785
ChrI	4455854	1.52067
ChrI	4455862	1.52067
ChrI	4455871	0.96284
ChrI	4455897	1.62796
ChrI	4455925	0.784721
ChrI	4455955	1.04236
ChrI	4456038	1.75555
ChrI	4456056	1.75555
ChrI	4456083	1.75555
ChrI	4456136	2.18261
ChrI	4456251	1.44546
ChrI	4456371	1.44546
ChrI	4464158	2.96147
ChrI	4464255	2.46603
ChrI	4464285	2.46603
ChrI	4464286	2.46603
ChrI	4464315	2.46603
ChrI	4464337	2.03772
ChrI	4464339	2.03772
ChrI	4464445	2.03772
ChrI	4464521	2.41032
ChrI	4464892	2.5563
ChrI	4464964	1.44546
ChrI	4465400	1.39322
ChrI	4465554	0.866785
ChrI	4465682	1.39322
ChrI	4465722	2.03772
ChrI	4465723	2.03772
ChrI	4465887	2.46603
ChrI	4465898	2.46603
ChrI	4466050	2.41032
ChrI	4466118	2.03772
ChrI	4466127	2.41032
ChrI	4466138	2.41032
ChrI	4466176	2.41032
ChrI	4466177	2.41032
ChrI	4466213	2.41032
ChrI	4466255	2.8717
ChrI	4466285	2.41032
ChrI	4466320	2.41032
ChrI	4466406	2.03772
ChrI	4466705	2.03772
ChrI	4466745	2.03772
ChrI	4467590	2.46603
ChrI	4467923	1.39322
ChrI	4468010	1.39322
ChrI	4468050	1.69966
ChrI	4468060	2.03772
ChrI	4468067	2.03772
ChrI	4468112	1.69966
ChrI	4468226	1.69966
ChrI	4468388	1.69966
ChrI	4468396	1.69966
ChrI	4468533	1.44546
ChrI	4468541	0.906772
ChrI	4468577	1.44546
ChrI	4468823	0.643753
ChrI	4468842	0.906772
ChrI	4469438	2.5563
ChrI	4469466	1.83801
ChrI	4469621	2.69149
ChrI	4469747	2.69149
ChrI	4469752	2.69149
[truncated: 101,673 more rows]

## Sheet: Fig.2C (J3 DE)
test_id	sample_1	sample_2	status	Expression value_1	Expression value_2	log2(fold_change)	p_value	q_value (after multiple testing correction	significant
scaffold1-aug1.t1	RSC011	RSA076	NOTEST	0	0	0	1	1	no
scaffold1-aug10.t1	RSC011	RSA076	OK	18.1844	15.3573	-0.243774	0.22985	0.691142	no
scaffold1-aug100.t1	RSC011	RSA076	OK	1.03754	0.588813	-0.817285	0.237	0.700808	no
scaffold1-aug101.t1	RSC011	RSA076	OK	22.058	20.5824	-0.0998916	0.6903	0.93205	no
scaffold1-aug102.t1	RSC011	RSA076	OK	132.623	135.542	0.0314121	0.85905	0.969884	no
scaffold1-aug103.t1	RSC011	RSA076	OK	246.573	259.717	0.0749234	0.6544	0.922984	no
scaffold1-aug104.t1	RSC011	RSA076	OK	116.902	147.007	0.330585	0.1735	0.619127	no
scaffold1-aug105.t1	RSC011	RSA076	OK	9.06903	15.1914	0.744236	0.0039	0.0583195	no
scaffold1-aug106.t1	RSC011	RSA076	NOTEST	0	0.0864525	inf	1	1	no
scaffold1-aug107.t1	RSC011	RSA076	OK	15.3728	28.5443	0.89282	0.0007	0.0142796	yes
scaffold1-aug108.t1	RSC011	RSA076	OK	0.993257	0.998214	0.0071825	0.9328	0.983811	no
scaffold1-aug109.t1	RSC011	RSA076	NOTEST	0	0	0	1	1	no
scaffold1-aug11.t1	RSC011	RSA076	OK	8.194	4.92296	-0.735041	0.40905	0.823755	no
scaffold1-aug110.t1	RSC011	RSA076	OK	17.6041	17.4766	-0.010489	0.9573	0.987956	no
scaffold1-aug111.t1	RSC011	RSA076	OK	39.1832	28.4867	-0.45995	0.04335	0.302318	no
scaffold1-aug112.t1	RSC011	RSA076	NOTEST	0.358971	0.116811	-1.61969	1	1	no
scaffold1-aug113.t1	RSC011	RSA076	NOTEST	0.246645	0.346198	0.489162	1	1	no
scaffold1-aug114.t1	RSC011	RSA076	NOTEST	0	0	0	1	1	no
scaffold1-aug115.t1	RSC011	RSA076	OK	3.59129	2.70967	-0.406385	0.1184	0.518378	no
scaffold1-aug116.t1	RSC011	RSA076	NOTEST	0.0328251	0.0765858	1.22228	1	1	no
scaffold1-aug117.t1	RSC011	RSA076	NOTEST	0	0	0	1	1	no
scaffold1-aug118.t1	RSC011	RSA076	NOTEST	0	0.112348	inf	1	1	no
scaffold1-aug119.t1	RSC011	RSA076	OK	6.39989	13.7232	1.10049	0.0003	0.00718552	yes
scaffold1-aug12.t1	RSC011	RSA076	OK	75.0533	68.0634	-0.141038	0.4131	0.825854	no
scaffold1-aug120.t1	RSC011	RSA076	OK	106.6	104.843	-0.0239781	0.8914	0.975126	no
scaffold1-aug121.t1	RSC011	RSA076	OK	2.73114	3.58467	0.392339	0.68255	0.93117	no
scaffold1-aug122.t1	RSC011	RSA076	NOTEST	0	0	0	1	1	no
scaffold1-aug123.t1	RSC011	RSA076	OK	13.1089	15.928	0.281015	0.21545	0.673196	no
scaffold1-aug124.t1	RSC011	RSA076	OK	55.3371	44.0144	-0.330272	0.15705	0.590937	no
scaffold1-aug125.t1	RSC011	RSA076	OK	25.3837	24.4802	-0.0522884	0.79075	0.958263	no
scaffold1-aug126.t1	RSC011	RSA076	OK	93.606	83.8538	-0.158724	0.3392	0.783142	no
scaffold1-aug127.t1	RSC011	RSA076	OK	10.63	16.8454	0.664221	0.0248	0.212144	no
scaffold1-aug128.t1	RSC011	RSA076	OK	19.3141	20.1447	0.0607412	0.76465	0.952778	no
scaffold1-aug129.t1	RSC011	RSA076	OK	2.6871	2.63882	-0.0261608	0.937	0.984104	no
scaffold1-aug13.t1	RSC011	RSA076	OK	7.26923	6.52113	-0.156681	0.6091	0.907882	no
scaffold1-aug130.t1	RSC011	RSA076	NOTEST	0	0	0	1	1	no
scaffold1-aug131.t1	RSC011	RSA076	OK	26.9243	25.3111	-0.0891426	0.64755	0.919812	no
scaffold1-aug132.t1	RSC011	RSA076	OK	1.82676	1.13799	-0.682793	0.56455	0.894472	no
scaffold1-aug133.t1	RSC011	RSA076	OK	3.06271	2.6486	-0.209582	0.65215	0.922435	no
scaffold1-aug134.t1	RSC011	RSA076	OK	37.2415	36.6141	-0.0245138	0.89435	0.975707	no
scaffold1-aug135.t1	RSC011	RSA076	OK	38.0543	39.9067	0.0685716	0.71365	0.937651	no
scaffold1-aug136.t1	RSC011	RSA076	OK	70.6731	75.9747	0.104357	0.61985	0.911598	no
scaffold1-aug137.t1	RSC011	RSA076	OK	46.8752	42.5686	-0.139035	0.48255	0.861733	no
scaffold1-aug138.t1	RSC011	RSA076	OK	2678.03	2624.14	-0.0293265	0.857	0.969884	no
scaffold1-aug139.t1	RSC011	RSA076	OK	72.775	71.119	-0.0332079	0.86365	0.970619	no
scaffold1-aug14.t1	RSC011	RSA076	OK	14.491	21.4779	0.567688	0.00865	0.103413	no
scaffold1-aug140.t1	RSC011	RSA076	OK	49.7044	44.8373	-0.148674	0.436	0.839701	no
scaffold1-aug141.t1	RSC011	RSA076	OK	17.3447	14.625	-0.246051	0.1885	0.641038	no
scaffold1-aug142.t1	RSC011	RSA076	OK	1.11942	1.01097	-0.147006	0.79575	0.958623	no
scaffold1-aug143.t1	RSC011	RSA076	OK	34.6806	35.568	0.0364511	0.847	0.968364	no
scaffold1-aug144.t1	RSC011	RSA076	OK	7.98851	8.18443	0.0349557	0.8784	0.972639	no
scaffold1-aug145.t1	RSC011	RSA076	OK	24.8695	23.6745	-0.0710447	0.7196	0.939442	no
scaffold1-aug146.t1	RSC011	RSA076	OK	51.9682	44.3624	-0.228291	0.21565	0.673367	no
scaffold1-aug147.t1	RSC011	RSA076	OK	24.1828	24.8771	0.0408351	0.85295	0.969059	no
scaffold1-aug148.t1	RSC011	RSA076	OK	165.014	200.053	0.2778	0.12125	0.5243	no
scaffold1-aug149.t1	RSC011	RSA076	OK	158.5	124.877	-0.343975	0.1	0.478539	no
scaffold1-aug15.t1	RSC011	RSA076	OK	22.8396	21.4423	-0.0910781	0.6335	0.915488	no
scaffold1-aug150.t1	RSC011	RSA076	OK	27.1031	25.6556	-0.0791841	0.67985	0.93117	no
scaffold1-aug151.t1	RSC011	RSA076	OK	140.23	130.633	-0.10227	0.5434	0.886458	no
scaffold1-aug152.t1	RSC011	RSA076	OK	72.9982	77.5442	0.0871582	0.6469	0.919453	no
scaffold1-aug153.t1	RSC011	RSA076	OK	102.605	102.919	0.00439959	0.9781	0.991374	no
scaffold1-aug154.t1	RSC011	RSA076	OK	27.3757	23.2827	-0.233642	0.2293	0.690086	no
scaffold1-aug155.t1	RSC011	RSA076	OK	1.42656	2.13224	0.579822	0.31385	0.765535	no
scaffold1-aug156.t1	RSC011	RSA076	NOTEST	0	0.131586	inf	1	1	no
scaffold1-aug157.t1	RSC011	RSA076	OK	1.13787	2.08184	0.871528	0.2315	0.692954	no
scaffold1-aug158.t1	RSC011	RSA076	OK	67.9262	22.2302	-1.61145	5e-05	0.00151329	yes
scaffold1-aug159.t1	RSC011	RSA076	OK	58.0616	72.1068	0.312549	0.1054	0.490689	no
scaffold1-aug16.t1	RSC011	RSA076	OK	14.8628	12.6209	-0.235895	0.2299	0.691143	no
scaffold1-aug160.t1	RSC011	RSA076	OK	14.8818	22.3913	0.589389	0.10655	0.493136	no
scaffold1-aug161.t1	RSC011	RSA076	OK	1.95703	1.92887	-0.0209083	0.9689	0.989776	no
scaffold1-aug162.t1	RSC011	RSA076	OK	17.7857	20.6584	0.21601	0.3139	0.765535	no
scaffold1-aug163.t1	RSC011	RSA076	OK	10.4995	12.8097	0.286923	0.303	0.757336	no
scaffold1-aug164.t1	RSC011	RSA076	OK	10.7985	11.2467	0.0586714	0.8364	0.967144	no
scaffold1-aug165.t1	RSC011	RSA076	OK	47.2448	44.5557	-0.0845441	0.6282	0.913557	no
scaffold1-aug166.t1	RSC011	RSA076	NOTEST	0	0	0	1	1	no
scaffold1-aug167.t1	RSC011	RSA076	OK	7.27514	6.29723	-0.208257	0.6595	0.925035	no
scaffold1-aug168.t1	RSC011	RSA076	OK	14.6856	16.9754	0.20905	0.36315	0.798319	no
scaffold1-aug169.t1	RSC011	RSA076	OK	3.32336	3.97105	0.256878	0.4677	0.856533	no
scaffold1-aug17.t1	RSC011	RSA076	OK	50.5451	52.5278	0.0555084	0.78495	0.956857	no
scaffold1-aug170.t1	RSC011	RSA076	OK	0.741149	0.799731	0.109751	0.8284	0.967144	no
scaffold1-aug171.t1	RSC011	RSA076	OK	27.791	29.216	0.0721378	0.7748	0.954975	no
scaffold1-aug172.t1	RSC011	RSA076	OK	12.2445	33.8607	1.46748	5e-05	0.00151329	yes
scaffold1-aug173.t1	RSC011	RSA076	OK	1.08137	1.07731	-0.00541986	0.9625	0.988325	no
scaffold1-aug174.t1	RSC011	RSA076	OK	11.3205	15.3951	0.443529	0.06415	0.382149	no
scaffold1-aug175.t1	RSC011	RSA076	OK	49.53	50.3766	0.0244515	0.93365	0.983811	no
scaffold1-aug176.t1	RSC011	RSA076	OK	70.7008	104.51	0.563839	0.00945	0.110134	no
scaffold1-aug177.t1	RSC011	RSA076	OK	28.1852	23.7597	-0.246422	0.19975	0.656943	no
scaffold1-aug178.t1	RSC011	RSA076	OK	30.2027	38.4421	0.348007	0.1036	0.486852	no
scaffold1-aug179.t1	RSC011	RSA076	OK	37.996	42.8262	0.172646	0.3988	0.818592	no
scaffold1-aug18.t1	RSC011	RSA076	NOTEST	0.558454	0.173526	-1.68629	1	1	no
scaffold1-aug180.t1	RSC011	RSA076	OK	9.04361	9.18394	0.022215	0.93075	0.983396	no
scaffold1-aug181.t1	RSC011	RSA076	OK	34.7689	29.9704	-0.214256	0.22205	0.681711	no
scaffold1-aug182.t1	RSC011	RSA076	NOTEST	0.255282	0.341092	0.41807	1	1	no
scaffold1-aug183.t1	RSC011	RSA076	NOTEST	0	0.0915319	inf	1	1	no
scaffold1-aug184.t1	RSC011	RSA076	OK	4.95089	2.70049	-0.874467	0.01475	0.150446	no
scaffold1-aug185.t1	RSC011	RSA076	OK	114.872	156.649	0.4475	0.1319	0.541841	no
scaffold1-aug186.t1	RSC011	RSA076	OK	104.702	101.288	-0.0478231	0.7719	0.954341	no
scaffold1-aug187.t1	RSC011	RSA076	OK	14.1794	12.6824	-0.160962	0.49645	0.867704	no
scaffold1-aug188.t1	RSC011	RSA076	OK	17.4837	16.6568	-0.0699052	0.713	0.937592	no
scaffold1-aug189.t1	RSC011	RSA076	OK	17.116	15.0106	-0.189366	0.32855	0.7757	no
scaffold1-aug19.t1	RSC011	RSA076	OK	111.087	108.852	-0.0293141	0.8681	0.971589	no
scaffold1-aug190.t1	RSC011	RSA076	OK	195.583	145.78	-0.423986	0.0213	0.191893	no
scaffold1-aug191.t1	RSC011	RSA076	OK	37.4298	38.4816	0.0399778	0.83265	0.967144	no
scaffold1-aug192.t1	RSC011	RSA076	OK	34.4579	35.4889	0.0425333	0.8173	0.964451	no
scaffold1-aug193.t1	RSC011	RSA076	OK	43.8896	54.9952	0.325427	0.07155	0.405821	no
scaffold1-aug194.t1	RSC011	RSA076	OK	28.113	31.0933	0.145367	0.4214	0.829896	no
scaffold1-aug195.t1	RSC011	RSA076	OK	59.2088	56.0319	-0.0795648	0.6724	0.92963	no
scaffold1-aug196.t1	RSC011	RSA076	OK	184.224	197.827	0.102778	0.6228	0.912652	no
scaffold1-aug197.t1	RSC011	RSA076	NOTEST	0	0	0	1	1	no
scaffold1-aug198.t1	RSC011	RSA076	OK	50.1828	48.333	-0.0541841	0.8843	0.974176	no
scaffold1-aug199.t1	RSC011	RSA076	OK	10.3519	10.835	0.0658054	0.80205	0.96011	no
scaffold1-aug2.t1	RSC011	RSA076	OK	4.5249	5.34306	0.239779	0.3125	0.764305	no
scaffold1-aug20.t1	RSC011	RSA076	NOTEST	0.0586382	0	-inf	1	1	no
scaffold1-aug200.t1	RSC011	RSA076	OK	4.45631	4.86969	0.12798	0.6918	0.932444	no
scaffold1-aug201.t1	RSC011	RSA076	NOTEST	0.348731	0.296584	-0.233674	1	1	no
scaffold1-aug202.t1	RSC011	RSA076	OK	7.09941	11.137	0.649589	0.0063	0.0814136	no
scaffold1-aug203.t1	RSC011	RSA076	NOTEST	0.218125	0.506549	1.21555	1	1	no
scaffold1-aug204.t1	RSC011	RSA076	OK	41.0904	42.8581	0.0607668	0.7624	0.952566	no
scaffold1-aug205.t1	RSC011	RSA076	OK	29.685	27.6247	-0.103775	0.5774	0.897765	no
scaffold1-aug206.t1	RSC011	RSA076	NOTEST	0	0	0	1	1	no
scaffold1-aug207.t1	RSC011	RSA076	OK	8.22088	8.77868	0.0947099	0.68655	0.931311	no
scaffold1-aug208.t1	RSC011	RSA076	OK	36.8032	33.5938	-0.131637	0.52445	0.879167	no
scaffold1-aug209.t1	RSC011	RSA076	OK	13.2609	12.7163	-0.0604932	0.7619	0.952566	no
scaffold1-aug21.t1	RSC011	RSA076	NOTEST	0	0	0	1	1	no
scaffold1-aug210.t1	RSC011	RSA076	OK	40.5372	30.8528	-0.393845	0.034	0.261533	no
scaffold1-aug211.t1	RSC011	RSA076	OK	33.0763	33.3045	0.00992125	0.96455	0.988676	no
scaffold1-aug212.t1	RSC011	RSA076	OK	112.549	120.167	0.0944902	0.5977	0.906306	no
scaffold1-aug213.t1	RSC011	RSA076	OK	45.6746	35.3839	-0.368299	0.06515	0.386284	no
scaffold1-aug214.t1	RSC011	RSA076	OK	58.9446	63.3529	0.104052	0.54855	0.888295	no
scaffold1-aug215.t1	RSC011	RSA076	OK	15.6353	17.2622	0.14281	0.45695	0.850589	no
scaffold1-aug216.t1	RSC011	RSA076	OK	2.25794	2.84896	0.335429	0.185	0.635686	no
scaffold1-aug217.t1	RSC011	RSA076	OK	4.48718	4.21449	-0.0904522	0.7433	0.947453	no
scaffold1-aug218.t1	RSC011	RSA076	OK	27.5221	36.2668	0.398061	0.02635	0.220249	no
scaffold1-aug219.t1	RSC011	RSA076	OK	87.6328	79.3534	-0.143179	0.45405	0.849496	no
scaffold1-aug22.t1	RSC011	RSA076	OK	202.135	215.363	0.0914506	0.6301	0.914379	no
scaffold1-aug220.t1	RSC011	RSA076	OK	4.37452	4.42931	0.0179569	0.9479	0.985875	no
scaffold1-aug221.t1	RSC011	RSA076	OK	1.21141	1.07648	-0.170357	0.77905	0.955282	no
scaffold1-aug222.t1	RSC011	RSA076	OK	6.55281	6.6943	0.03082	0.8913	0.975126	no
scaffold1-aug223.t1	RSC011	RSA076	OK	101.516	90.5183	-0.165423	0.3543	0.792949	no
scaffold1-aug224.t1	RSC011	RSA076	OK	78.9665	87.5755	0.149287	0.49215	0.866622	no
scaffold1-aug225.t1	RSC011	RSA076	OK	96.1851	122.692	0.351158	0.07725	0.420623	no
scaffold1-aug226.t1	RSC011	RSA076	OK	28.4015	27.3407	-0.0549174	0.8018	0.960036	no
scaffold1-aug227.t1	RSC011	RSA076	OK	87.7048	90.4053	0.0437516	0.80405	0.960472	no
scaffold1-aug228.t1	RSC011	RSA076	OK	3.61379	3.57275	-0.0164771	0.9729	0.990729	no
scaffold1-aug229.t1	RSC011	RSA076	OK	36.8362	51.8023	0.491889	0.0378	0.27865	no
scaffold1-aug23.t1	RSC011	RSA076	OK	58.9947	53.144	-0.150678	0.38825	0.814106	no
scaffold1-aug230.t1	RSC011	RSA076	OK	42.8966	48.617	0.180596	0.3381	0.782422	no
scaffold1-aug231.t1	RSC011	RSA076	OK	91.7739	93.2692	0.0233172	0.89765	0.975984	no
scaffold1-aug232.t1	RSC011	RSA076	NOTEST	0.142013	0.186	0.389278	1	1	no
scaffold1-aug233.t1	RSC011	RSA076	NOTEST	0	0	0	1	1	no
scaffold1-aug234.t1	RSC011	RSA076	NOTEST	0.415403	0.417171	0.00612446	1	1	no
scaffold1-aug235.t1	RSC011	RSA076	OK	3.21022	2.95367	-0.120162	0.64075	0.917877	no
scaffold1-aug236.t1	RSC011	RSA076	OK	13.4153	14.9084	0.152244	0.4766	0.860174	no
scaffold1-aug237.t1	RSC011	RSA076	NOTEST	0.540424	0.383443	-0.495082	1	1	no
scaffold1-aug238.t1	RSC011	RSA076	OK	937.685	368.536	-1.3473	5e-05	0.00151329	yes
scaffold1-aug239.t1	RSC011	RSA076	OK	24.8312	14.2847	-0.79768	5e-05	0.00151329	yes
scaffold1-aug24.t1	RSC011	RSA076	OK	339.272	380.03	0.163669	0.3522	0.791487	no
scaffold1-aug240.t1	RSC011	RSA076	NOTEST	0.0456544	0.167487	1.87522	1	1	no
scaffold1-aug241.t1	RSC011	RSA076	OK	7.10412	8.91737	0.327961	0.249	0.709906	no
scaffold1-aug242.t1	RSC011	RSA076	OK	9.24359	10.0381	0.118962	0.65465	0.923081	no
scaffold1-aug243.t1	RSC011	RSA076	OK	391.122	412.724	0.0775577	0.6954	0.932931	no
scaffold1-aug244.t1	RSC011	RSA076	OK	19.171	16.1811	-0.244618	0.1653	0.606537	no
scaffold1-aug245.t1	RSC011	RSA076	NOTEST	0.601987	0.74474	0.307005	1	1	no
scaffold1-aug246.t1	RSC011	RSA076	NOTEST	0	0	0	1	1	no
scaffold1-aug247.t1	RSC011	RSA076	NOTEST	0	0	0	1	1	no
scaffold1-aug248.t1	RSC011	RSA076	NOTEST	0.34671	0.422864	0.286465	1	1	no
scaffold1-aug249.t1	RSC011	RSA076	OK	9.67414	9.67989	0.000857127	0.9859	0.994021	no
scaffold1-aug25.t1	RSC011	RSA076	OK	8.78128	8.51854	-0.0438255	0.82865	0.967144	no
scaffold1-aug250.t1	RSC011	RSA076	OK	27.8488	26.8943	-0.0503114	0.81005	0.962142	no
scaffold1-aug251.t1	RSC011	RSA076	NOTEST	1.20134	2.08366	0.794479	1	1	no
scaffold1-aug252.t1	RSC011	RSA076	OK	15.2048	11.4737	-0.406197	0.07935	0.426207	no
scaffold1-aug253.t1	RSC011	RSA076	OK	3378.66	2419.34	-0.481839	0.0026	0.0417563	yes
scaffold1-aug254.t1	RSC011	RSA076	OK	64.1461	59.1574	-0.116802	0.52695	0.880255	no
scaffold1-aug255.t1	RSC011	RSA076	OK	166.462	161.243	-0.0459575	0.80155	0.960022	no
scaffold1-aug256.t1	RSC011	RSA076	OK	261.803	230.483	-0.183821	0.29145	0.745328	no
scaffold1-aug257.t1	RSC011	RSA076	OK	18.738	19.8806	0.085396	0.65925	0.925035	no
scaffold1-aug258.t1	RSC011	RSA076	OK	16.8907	18.5439	0.134723	0.61365	0.909098	no
scaffold1-aug259.t1	RSC011	RSA076	OK	260.718	313.677	0.266787	0.15405	0.584617	no
scaffold1-aug26.t1	RSC011	RSA076	OK	113.238	114.111	0.0110804	0.95735	0.987956	no
scaffold1-aug260.t1	RSC011	RSA076	OK	30.8553	36.0768	0.225553	0.5426	0.886211	no
scaffold1-aug261.t1	RSC011	RSA076	OK	313.245	308.067	-0.024048	0.89085	0.975126	no
scaffold1-aug262.t1	RSC011	RSA076	OK	5.84192	5.46239	-0.0969083	0.72735	0.942177	no
scaffold1-aug263.t1	RSC011	RSA076	NOTEST	0.423922	0.40883	-0.0522969	1	1	no
scaffold1-aug264.t1	RSC011	RSA076	OK	0.772727	1.50702	0.963665	0.32405	0.772771	no
scaffold1-aug265.t1	RSC011	RSA076	NOTEST	0	0	0	1	1	no
scaffold1-aug266.t1	RSC011	RSA076	OK	19.403	22.0362	0.183601	0.38345	0.810384	no
scaffold1-aug267.t1	RSC011	RSA076	OK	23.4731	22.3569	-0.0702936	0.72605	0.94169	no
scaffold1-aug268.t1	RSC011	RSA076	OK	195.336	170.135	-0.19928	0.3478	0.789354	no
scaffold1-aug269.t1	RSC011	RSA076	NOTEST	0.133192	0	-inf	1	1	no
scaffold1-aug27.t1	RSC011	RSA076	OK	116.538	107.58	-0.115388	0.54425	0.88668	no
scaffold1-aug270.t1	RSC011	RSA076	OK	11.9302	10.234	-0.221245	0.2895	0.742977	no
scaffold1-aug271.t1	RSC011	RSA076	OK	2.92987	3.52675	0.267506	0.3104	0.763301	no
scaffold1-aug272.t1	RSC011	RSA076	OK	4.22597	3.03775	-0.476279	0.2009	0.658853	no
scaffold1-aug273.t1	RSC011	RSA076	OK	2.48522	1.93246	-0.362938	0.5867	0.902304	no
scaffold1-aug274.t1	RSC011	RSA076	OK	106.553	142.533	0.419722	0.0371	0.27517	no
scaffold1-aug275.t1	RSC011	RSA076	OK	592	541.677	-0.128166	0.4462	0.844781	no
scaffold1-aug276.t1	RSC011	RSA076	OK	39.6964	32.0129	-0.310355	0.19455	0.649529	no
scaffold1-aug277.t1	RSC011	RSA076	NOTEST	0	0	0	1	1	no
scaffold1-aug278.t1	RSC011	RSA076	OK	17.0155	17.5798	0.0470755	0.8137	0.963265	no
scaffold1-aug279.t1	RSC011	RSA076	OK	7.59592	6.9439	-0.129477	0.64245	0.918089	no
scaffold1-aug28.t1	RSC011	RSA076	OK	36.7346	34.2327	-0.101763	0.5963	0.906306	no
scaffold1-aug280.t1	RSC011	RSA076	OK	14.2823	15.1263	0.0828338	0.67855	0.93082	no
scaffold1-aug281.t1	RSC011	RSA076	OK	6.04931	3.73939	-0.693968	0.1015	0.482559	no
scaffold1-aug282.t1	RSC011	RSA076	NOTEST	0.793763	0.227084	-1.80548	1	1	no
scaffold1-aug283.t1	RSC011	RSA076	OK	17.0386	13.5011	-0.335727	0.09415	0.461352	no
scaffold1-aug284.t1	RSC011	RSA076	NOTEST	0	0	0	1	1	no
scaffold1-aug285.t1	RSC011	RSA076	OK	1.52005	1.96045	0.367061	0.3674	0.798319	no
scaffold1-aug286.t1	RSC011	RSA076	OK	97.3168	81.3317	-0.25887	0.1729	0.618933	no
scaffold1-aug287.t1	RSC011	RSA076	OK	24.352	27.2302	0.161167	0.40805	0.82373	no
scaffold1-aug288.t1	RSC011	RSA076	OK	338.974	281.762	-0.266695	0.1164	0.513342	no
scaffold1-aug289.t1	RSC011	RSA076	OK	3.44646	1.59784	-1.109	0.07675	0.419711	no
scaffold1-aug29.t1	RSC011	RSA076	OK	41.2248	36.8461	-0.162	0.3571	0.795096	no
scaffold1-aug290.t1	RSC011	RSA076	OK	45.9088	40.839	-0.168823	0.4093	0.823819	no
scaffold1-aug291.t1	RSC011	RSA076	OK	16.2665	17.6476	0.117571	0.6018	0.907598	no
scaffold1-aug292.t1	RSC011	RSA076	OK	20.6722	19.1643	-0.10927	0.59195	0.904638	no
scaffold1-aug293.t1	RSC011	RSA076	NOTEST	0	0	0	1	1	no
scaffold1-aug294.t1	RSC011	RSA076	NOTEST	0	0	0	1	1	no
scaffold1-aug295.t1	RSC011	RSA076	NOTEST	0	0	0	1	1	no
scaffold1-aug296.t1	RSC011	RSA076	NOTEST	0.20392	0	-inf	1	1	no
scaffold1-aug297.t1	RSC011	RSA076	NOTEST	0	0.112672	inf	1	1	no
scaffold1-aug298.t1	RSC011	RSA076	NOTEST	0	0.135522	inf	1	1	no
scaffold1-aug299.t1	RSC011	RSA076	NOTEST	0.170059	0.126891	-0.422447	1	1	no
scaffold1-aug3.t1	RSC011	RSA076	NOTEST	0	0	0	1	1	no
scaffold1-aug30.t1	RSC011	RSA076	OK	12.7735	8.99429	-0.506077	0.14155	0.561993	no
scaffold1-aug300.t1	RSC011	RSA076	NOTEST	0	0	0	1	1	no
scaffold1-aug301.t1	RSC011	RSA076	NOTEST	0	0.0271403	inf	1	1	no
scaffold1-aug31.t1	RSC011	RSA076	OK	6.83277	5.45425	-0.325091	0.1195	0.520406	no
scaffold1-aug32.t1	RSC011	RSA076	OK	1.54083	1.36247	-0.177484	0.72415	0.940593	no
scaffold1-aug33.t1	RSC011	RSA076	OK	52.5273	63.7134	0.278531	0.1454	0.569788	no
scaffold1-aug34.t1	RSC011	RSA076	OK	0.84295	0.881092	0.0638468	0.88125	0.973753	no
scaffold1-aug35.t1	RSC011	RSA076	OK	32.0413	30.4991	-0.0711699	0.69525	0.932931	no
scaffold1-aug36.t1	RSC011	RSA076	OK	6.04351	9.27668	0.618221	0.0286	0.233988	no
scaffold1-aug37.t1	RSC011	RSA076	NOTEST	0	0	0	1	1	no
scaffold1-aug38.t1	RSC011	RSA076	OK	1.55495	2.24725	0.53129	0.12665	0.532562	no
scaffold1-aug39.t1	RSC011	RSA076	OK	6.92576	7.35112	0.0859917	0.75315	0.95107	no
scaffold1-aug4.t1	RSC011	RSA076	OK	20.082	31.7533	0.661003	0.0005	0.0109558	yes
scaffold1-aug40.t1	RSC011	RSA076	NOTEST	0	0	0	1	1	no
scaffold1-aug41.t1	RSC011	RSA076	OK	1.19031	1.30339	0.130924	0.66015	0.925083	no
scaffold1-aug42.t1	RSC011	RSA076	NOTEST	0.195108	0.698001	1.83895	1	1	no
scaffold1-aug43.t1	RSC011	RSA076	NOTEST	0.113663	0.182377	0.682162	1	1	no
scaffold1-aug44.t1	RSC011	RSA076	OK	41.2384	50.2962	0.286462	0.1316	0.541525	no
scaffold1-aug45.t1	RSC011	RSA076	OK	35.0363	32.8997	-0.0907745	0.75365	0.95107	no
scaffold1-aug46.t1	RSC011	RSA076	OK	4.74861	6.16998	0.377763	0.129	0.537674	no
scaffold1-aug47.t1	RSC011	RSA076	OK	37.3445	37.4215	0.00296971	0.98855	0.994636	no
scaffold1-aug48.t1	RSC011	RSA076	OK	36.4035	37.1679	0.0299814	0.86495	0.970801	no
scaffold1-aug49.t1	RSC011	RSA076	OK	20.45	16.5629	-0.304141	0.2306	0.691452	no
scaffold1-aug5.t1	RSC011	RSA076	OK	4.35247	4.73771	0.122357	0.89585	0.975707	no
scaffold1-aug50.t1	RSC011	RSA076	OK	9.64092	5.74139	-0.74777	0.0106	0.120012	no
scaffold1-aug51.t1	RSC011	RSA076	OK	33.4364	27.1543	-0.300241	0.21205	0.67061	no
scaffold1-aug52.t1	RSC011	RSA076	OK	7.07815	6.2194	-0.186596	0.68235	0.93117	no
scaffold1-aug53.t1	RSC011	RSA076	OK	1.99514	1.80323	-0.145911	0.53355	0.884074	no
scaffold1-aug54.t1	RSC011	RSA076	NOTEST	0.342408	0.468161	0.451289	1	1	no
scaffold1-aug55.t1	RSC011	RSA076	OK	13.5292	12.5847	-0.104403	0.57575	0.897276	no
scaffold1-aug56.t1	RSC011	RSA076	OK	60.2643	52.977	-0.185938	0.32535	0.774449	no
scaffold1-aug57.t1	RSC011	RSA076	NOTEST	1.1736	0.495786	-1.24315	1	1	no
scaffold1-aug58.t1	RSC011	RSA076	OK	20.9482	17.2361	-0.281393	0.1424	0.563435	no
scaffold1-aug59.t1	RSC011	RSA076	OK	6.5275	5.04758	-0.370937	0.1768	0.625441	no
scaffold1-aug6.t1	RSC011	RSA076	NOTEST	0.719569	0.480241	-0.583375	1	1	no
scaffold1-aug60.t1	RSC011	RSA076	OK	14.5615	10.7168	-0.44229	0.0822	0.433038	no
scaffold1-aug61.t1	RSC011	RSA076	NOTEST	0.840296	0.649709	-0.371105	1	1	no
scaffold1-aug62.t1	RSC011	RSA076	OK	1.3211	2.14563	0.699659	0.6041	0.907598	no
scaffold1-aug63.t1	RSC011	RSA076	OK	21.7465	35.9311	0.724452	0.0003	0.00718552	yes
scaffold1-aug64.t1	RSC011	RSA076	OK	2.82149	2.27677	-0.309467	0.4466	0.844889	no
scaffold1-aug65.t1	RSC011	RSA076	OK	1.18727	1.49816	0.33554	0.1759	0.623845	no
scaffold1-aug66.t1	RSC011	RSA076	OK	27.8955	34.6841	0.314244	0.1139	0.506942	no
scaffold1-aug67.t1	RSC011	RSA076	OK	2.35165	2.82469	0.264419	0.7795	0.955282	no
scaffold1-aug68.t1	RSC011	RSA076	OK	4.54351	7.13375	0.650854	0.05345	0.342652	no
scaffold1-aug69.t1	RSC011	RSA076	OK	78.2861	101.789	0.378747	0.1314	0.541389	no
scaffold1-aug7.t1	RSC011	RSA076	OK	14.4019	10.9555	-0.394607	0.0902	0.451715	no
scaffold1-aug70.t1	RSC011	RSA076	NOTEST	0.0333074	0.0388551	0.222262	1	1	no
scaffold1-aug71.t1	RSC011	RSA076	OK	179.272	162.731	-0.139658	0.4102	0.824718	no
scaffold1-aug72.t1	RSC011	RSA076	OK	284.925	317.74	0.157267	0.3496	0.790407	no
scaffold1-aug73.t1	RSC011	RSA076	OK	2.85529	2.31992	-0.29956	0.52555	0.879626	no
scaffold1-aug74.t1	RSC011	RSA076	NOTEST	0.430225	0	-inf	1	1	no
scaffold1-aug75.t1	RSC011	RSA076	OK	58.7683	59.0052	0.00580519	0.9723	0.990293	no
scaffold1-aug76.t1	RSC011	RSA076	OK	8.27176	7.47087	-0.146918	0.54305	0.886458	no
scaffold1-aug77.t1	RSC011	RSA076	OK	11.64	17.9982	0.628766	0.1326	0.542925	no
scaffold1-aug78.t1	RSC011	RSA076	OK	2.83232	2.18436	-0.374771	0.4817	0.861479	no
scaffold1-aug79.t1	RSC011	RSA076	NOTEST	0.5959	0	-inf	1	1	no
scaffold1-aug8.t1	RSC011	RSA076	NOTEST	0.346385	0.248679	-0.478093	1	1	no
scaffold1-aug80.t1	RSC011	RSA076	OK	76.8697	72.5229	-0.0839768	0.7177	0.938573	no
scaffold1-aug81.t1	RSC011	RSA076	OK	7.15601	6.21129	-0.204264	0.5181	0.875495	no
scaffold1-aug82.t1	RSC011	RSA076	NOTEST	0.0276413	0	-inf	1	1	no
scaffold1-aug83.t1	RSC011	RSA076	NOTEST	0.105603	0.594606	2.49328	1	1	no
scaffold1-aug84.t1	RSC011	RSA076	NOTEST	0.305352	0.386711	0.340782	1	1	no
scaffold1-aug85.t1	RSC011	RSA076	NOTEST	0	0	0	1	1	no
scaffold1-aug86.t1	RSC011	RSA076	NOTEST	0	0	0	1	1	no
scaffold1-aug87.t1	RSC011	RSA076	OK	7.81532	7.60446	-0.0394587	0.84895	0.968595	no
scaffold1-aug88.t1	RSC011	RSA076	OK	24.5083	20.1589	-0.281858	0.172	0.617761	no
scaffold1-aug89.t1	RSC011	RSA076	OK	17.1266	14.6988	-0.220548	0.38845	0.814174	no
scaffold1-aug9.t1	RSC011	RSA076	OK	13.2714	10.6048	-0.323598	0.1443	0.567077	no
scaffold1-aug90.t1	RSC011	RSA076	OK	4556.94	5094.01	0.160737	0.33205	0.778641	no
scaffold1-aug91.t1	RSC011	RSA076	OK	21.8757	18.9858	-0.204407	0.26385	0.719271	no
scaffold1-aug92.t1	RSC011	RSA076	OK	0.754705	0.845122	0.163247	0.82065	0.964686	no
scaffold1-aug93.t1	RSC011	RSA076	OK	139.068	138.389	-0.00705682	0.9732	0.990744	no
scaffold1-aug94.t1	RSC011	RSA076	NOTEST	0.328849	0.0264884	-3.63399	1	1	no
scaffold1-aug95.t1	RSC011	RSA076	OK	12.278	12.6533	0.0434401	0.8868	0.974176	no
scaffold1-aug96.t1	RSC011	RSA076	NOTEST	0	0	0	1	1	no
scaffold1-aug97.t1	RSC011	RSA076	OK	13.7439	12.3051	-0.159532	0.4958	0.867572	no
scaffold1-aug98.t1	RSC011	RSA076	OK	48.651	50.1155	0.0427873	0.832	0.967144	no
scaffold1-aug99.t1	RSC011	RSA076	OK	2.10958	2.11645	0.00468387	0.9657	0.988725	no
scaffold10-aug2047.t1	RSC011	RSA076	OK	2.04845	1.59686	-0.359293	0.60075	0.907598	no
scaffold10-aug2048.t1	RSC011	RSA076	OK	925.003	840.784	-0.137722	0.4602	0.85366	no
scaffold10-aug2049.t1	RSC011	RSA076	OK	157.757	138.765	-0.185065	0.2791	0.732242	no
scaffold10-aug2050.t1	RSC011	RSA076	OK	18.6547	29.4315	0.65782	0.00115	0.0218547	yes
scaffold10-aug2051.t1	RSC011	RSA076	OK	4.26301	5.43941	0.351577	0.20765	0.667028	no
scaffold10-aug2052.t1	RSC011	RSA076	OK	6.11464	11.494	0.910542	0.10285	0.485653	no
scaffold10-aug2053.t1	RSC011	RSA076	OK	39.844	37.2166	-0.0984181	0.60635	0.907598	no
scaffold10-aug2054.t1	RSC011	RSA076	OK	6.21502	5.91736	-0.0708055	0.7519	0.950445	no
scaffold10-aug2055.t1	RSC011	RSA076	OK	2.01786	2.37549	0.235398	0.44265	0.843674	no
scaffold10-aug2056.t1	RSC011	RSA076	OK	141.097	145.194	0.0412903	0.8235	0.965732	no
scaffold10-aug2057.t1	RSC011	RSA076	OK	121.539	138.749	0.191048	0.4259	0.833559	no
scaffold10-aug2058.t1	RSC011	RSA076	OK	40.4568	40.6057	0.00530005	0.97725	0.991265	no
scaffold10-aug2059.t1	RSC011	RSA076	NOTEST	0	0.0716014	inf	1	1	no
scaffold10-aug2060.t1	RSC011	RSA076	OK	24.7192	23.6904	-0.0613287	0.8348	0.967144	no
scaffold10-aug2061.t1	RSC011	RSA076	OK	57.3159	53.7861	-0.0917006	0.58415	0.900767	no
scaffold10-aug2062.t1	RSC011	RSA076	OK	23.2235	22.3134	-0.0576769	0.8185	0.964451	no
scaffold10-aug2063.t1	RSC011	RSA076	OK	6936.4	7157.18	0.0452035	0.78145	0.955855	no
scaffold10-aug2064.t1	RSC011	RSA076	OK	7858.81	8499.96	0.113145	0.4813	0.861479	no
scaffold10-aug2065.t1	RSC011	RSA076	OK	30.8973	25.0793	-0.300985	0.1114	0.50287	no
scaffold10-aug2066.t1	RSC011	RSA076	OK	79.4762	77.7157	-0.0323168	0.84855	0.968536	no
scaffold10-aug2067.t1	RSC011	RSA076	OK	73.7089	73.0776	-0.0124097	0.94655	0.985875	no
scaffold10-aug2068.t1	RSC011	RSA076	NOTEST	0.308866	0.41912	0.440381	1	1	no
scaffold10-aug2069.t1	RSC011	RSA076	OK	45.8934	45.7752	-0.00371977	0.98425	0.993475	no
scaffold10-aug2070.t1	RSC011	RSA076	OK	272.144	270.242	-0.0101193	0.95705	0.987956	no
scaffold10-aug2071.t1	RSC011	RSA076	OK	5.55321	7.46859	0.427513	0.41585	0.827293	no
scaffold10-aug2072.t1	RSC011	RSA076	OK	17.9272	15.7535	-0.186477	0.31405	0.765535	no
scaffold10-aug2073.t1	RSC011	RSA076	OK	11.7997	9.05027	-0.382714	0.0695	0.400576	no
scaffold10-aug2074.t1	RSC011	RSA076	OK	90.5459	83.5093	-0.116712	0.5218	0.877456	no
scaffold10-aug2075.t1	RSC011	RSA076	OK	3.67027	2.50559	-0.550739	0.2662	0.72143	no
scaffold10-aug2076.t1	RSC011	RSA076	OK	40.8963	36.0326	-0.18267	0.3638	0.798319	no
scaffold10-aug2077.t1	RSC011	RSA076	OK	4.21695	3.74036	-0.173023	0.6257	0.913557	no
scaffold10-aug2078.t1	RSC011	RSA076	OK	6.94355	6.62718	-0.0672786	0.76865	0.953409	no
scaffold10-aug2079.t1	RSC011	RSA076	OK	32.0486	30.3939	-0.0764782	0.7045	0.935741	no
scaffold10-aug2080.t1	RSC011	RSA076	OK	336.591	368.347	0.130069	0.4661	0.855358	no
scaffold10-aug2081.t1	RSC011	RSA076	OK	35.4035	28.3936	-0.318329	0.0996	0.477612	no
scaffold10-aug2082.t1	RSC011	RSA076	OK	20.8568	17.1454	-0.282694	0.27335	0.727866	no
scaffold10-aug2083.t1	RSC011	RSA076	OK	4.05991	2.14205	-0.922452	0.0393	0.28614	no
scaffold10-aug2084.t1	RSC011	RSA076	OK	90.3442	102.249	0.178576	0.34815	0.789602	no
scaffold10-aug2085.t1	RSC011	RSA076	OK	586.107	655.247	0.160874	0.33085	0.777374	no
scaffold10-aug2086.t1	RSC011	RSA076	OK	636.447	648.546	0.0271695	0.87955	0.972838	no
scaffold10-aug2087.t1	RSC011	RSA076	NOTEST	0.274416	0.133844	-1.03581	1	1	no
scaffold10-aug2088.t1	RSC011	RSA076	OK	43.6265	48.7459	0.160078	0.3902	0.814204	no
scaffold10-aug2089.t1	RSC011	RSA076	OK	25.7826	32.2388	0.322402	0.194	0.649275	no
scaffold10-aug2090.t1	RSC011	RSA076	OK	25.444	28.751	0.176285	0.4189	0.828595	no
scaffold10-aug2091.t1	RSC011	RSA076	OK	593.109	609.74	0.0398966	0.818	0.964451	no
scaffold10-aug2092.t1	RSC011	RSA076	OK	65.9461	59.2439	-0.154622	0.41755	0.828246	no
scaffold10-aug2093.t1	RSC011	RSA076	OK	13.7438	10.9176	-0.332131	0.2717	0.726246	no
scaffold10-aug2094.t1	RSC011	RSA076	NOTEST	0	0	0	1	1	no
scaffold10-aug2095.t1	RSC011	RSA076	OK	60.3709	85.3805	0.500052	0.0073	0.0913618	no
scaffold10-aug2096.t1	RSC011	RSA076	OK	10.2388	8.46023	-0.27528	0.36035	0.79591	no
scaffold10-aug2097.t1	RSC011	RSA076	OK	46.4722	38.958	-0.254447	0.1887	0.641248	no
scaffold10-aug2098.t1	RSC011	RSA076	OK	30.8587	38.8169	0.331007	0.08845	0.447631	no
scaffold10-aug2099.t1	RSC011	RSA076	OK	15.7214	17.3006	0.138098	0.6479	0.920121	no
scaffold10-aug2100.t1	RSC011	RSA076	OK	58.4092	55.8814	-0.0638277	0.7146	0.937759	no
scaffold10-aug2101.t1	RSC011	RSA076	OK	14.8372	14.9338	0.0093654	0.9634	0.988544	no
scaffold10-aug2102.t1	RSC011	RSA076	OK	9.45833	8.20625	-0.204862	0.3599	0.795739	no
scaffold10-aug2103.t1	RSC011	RSA076	NOTEST	0.784198	0.513033	-0.612167	1	1	no
scaffold10-aug2104.t1	RSC011	RSA076	NOTEST	0	0	0	1	1	no
scaffold10-aug2105.t1	RSC011	RSA076	OK	4.47796	5.86925	0.390335	0.19605	0.651717	no
scaffold10-aug2106.t1	RSC011	RSA076	OK	47.1781	43.9571	-0.102021	0.6097	0.908094	no
scaffold10-aug2107.t1	RSC011	RSA076	OK	56.1656	49.3984	-0.185223	0.35815	0.795096	no
scaffold10-aug2108.t1	RSC011	RSA076	OK	51.12	46.5959	-0.133685	0.72245	0.940254	no
scaffold10-aug2109.t1	RSC011	RSA076	OK	4.33927	2.99285	-0.535933	0.19235	0.647004	no
scaffold10-aug2110.t1	RSC011	RSA076	OK	25.5614	20.4641	-0.320873	0.1254	0.529823	no
scaffold10-aug2111.t1	RSC011	RSA076	OK	65.1982	60.021	-0.119364	0.51395	0.874991	no
scaffold10-aug2112.t1	RSC011	RSA076	OK	20.0302	21.2945	0.0883023	0.65635	0.923507	no
scaffold10-aug2113.t1	RSC011	RSA076	NOTEST	0.305732	0.0789922	-1.95249	1	1	no
scaffold10-aug2114.t1	RSC011	RSA076	OK	16.3301	14.4294	-0.178526	0.5004	0.868293	no
scaffold10-aug2115.t1	RSC011	RSA076	OK	65.5699	60.8308	-0.108231	0.5565	0.891558	no
scaffold10-aug2116.t1	RSC011	RSA076	NOTEST	0.0668111	0	-inf	1	1	no
scaffold10-aug2117.t1	RSC011	RSA076	OK	15.9938	17.1515	0.100818	0.6555	0.923269	no
scaffold10-aug2118.t1	RSC011	RSA076	OK	55.9119	55.4931	-0.0108478	0.95245	0.986363	no
scaffold10-aug2119.t1	RSC011	RSA076	OK	34.7209	42.7659	0.300656	0.18195	0.631597	no
scaffold10-aug2120.t1	RSC011	RSA076	OK	21.6992	15.1995	-0.513618	0.0125	0.133783	no
scaffold10-aug2121.t1	RSC011	RSA076	OK	16.1553	19.3916	0.263429	0.35735	0.795096	no
scaffold10-aug2122.t1	RSC011	RSA076	NOTEST	0	0.163206	inf	1	1	no
scaffold10-aug2123.t1	RSC011	RSA076	NOTEST	1.61405	0	-inf	1	1	no
scaffold10-aug2124.t1	RSC011	RSA076	OK	34.3753	35.8904	0.0622257	0.84865	0.968561	no
scaffold10-aug2125.t1	RSC011	RSA076	OK	40.6549	46.537	0.194947	0.28855	0.742295	no
scaffold10-aug2126.t1	RSC011	RSA076	OK	50.01	77.956	0.640444	0.00235	0.0384525	yes
scaffold10-aug2127.t1	RSC011	RSA076	NOTEST	0.0580465	0.117319	1.01515	1	1	no
scaffold10-aug2128.t1	RSC011	RSA076	NOTEST	0	0	0	1	1	no
scaffold10-aug2129.t1	RSC011	RSA076	OK	6.28036	8.11062	0.368966	0.19065	0.64472	no
scaffold10-aug2130.t1	RSC011	RSA076	OK	4642.37	5231	0.172227	0.29115	0.745275	no
scaffold10-aug2131.t1	RSC011	RSA076	OK	32.266	31.2668	-0.0453857	0.81955	0.964451	no
scaffold10-aug2132.t1	RSC011	RSA076	OK	1.72629	2.50262	0.535767	0.50305	0.86898	no
scaffold10-aug2133.t1	RSC011	RSA076	OK	40.4881	56.5052	0.480884	0.00955	0.110927	no
scaffold10-aug2134.t1	RSC011	RSA076	OK	49.8634	47.0712	-0.0831352	0.70285	0.935517	no
scaffold10-aug2135.t1	RSC011	RSA076	OK	0.194892	0.807819	2.05136	0.2032	0.662176	no
scaffold10-aug2136.t1	RSC011	RSA076	NOTEST	0.298023	0.517404	0.795865	1	1	no
scaffold10-aug2137.t1	RSC011	RSA076	OK	31.1185	31.6714	0.0254091	0.9041	0.977793	no
scaffold10-aug2138.t1	RSC011	RSA076	OK	3.12216	3.05468	-0.0315242	0.90975	0.978735	no
scaffold10-aug2139.t1	RSC011	RSA076	OK	11.3109	9.80005	-0.206856	0.32805	0.775532	no
scaffold10-aug2140.t1	RSC011	RSA076	OK	53.3157	50.6757	-0.0732658	0.6685	0.927938	no
scaffold10-aug2141.t1	RSC011	RSA076	NOTEST	0	0	0	1	1	no
scaffold10-aug2142.t1	RSC011	RSA076	NOTEST	0.620973	0.562077	-0.143763	1	1	no
scaffold10-aug2143.t1	RSC011	RSA076	OK	3.97168	3.99661	0.00902796	0.9643	0.988544	no
scaffold10-aug2144.t1	RSC011	RSA076	NOTEST	0	0	0	1	1	no
scaffold10-aug2145.t1	RSC011	RSA076	OK	44.6324	47.1189	0.0782166	0.7005	0.934359	no
scaffold10-aug2146.t1	RSC011	RSA076	OK	170.76	165.556	-0.0446507	0.7884	0.95761	no
scaffold10-aug2147.t1	RSC011	RSA076	OK	5.37833	5.82317	0.114646	0.6732	0.92963	no
scaffold10-aug2148.t1	RSC011	RSA076	OK	268.719	232.843	-0.206739	0.21705	0.674107	no
scaffold10-aug2149.t1	RSC011	RSA076	OK	40.1943	42.9913	0.0970552	0.61155	0.9087	no
scaffold10-aug2150.t1	RSC011	RSA076	OK	40.1569	40.0016	-0.00558946	0.97545	0.991265	no
scaffold10-aug2151.t1	RSC011	RSA076	OK	34.6017	29.9851	-0.206597	0.31375	0.765535	no
scaffold10-aug2152.t1	RSC011	RSA076	NOTEST	0	0	0	1	1	no
scaffold10-aug2153.t1	RSC011	RSA076	NOTEST	0.853282	0	-inf	1	1	no
scaffold10-aug2154.t1	RSC011	RSA076	OK	33.7382	31.3402	-0.106367	0.57945	0.898283	no
scaffold10-aug2155.t1	RSC011	RSA076	OK	79.4642	69.3803	-0.195778	0.29315	0.748031	no
scaffold10-aug2156.t1	RSC011	RSA076	OK	126.672	118.974	-0.0904442	0.6047	0.907598	no
scaffold10-aug2157.t1	RSC011	RSA076	OK	158.714	198.208	0.320581	0.09125	0.454679	no
scaffold10-aug2158.t1	RSC011	RSA076	OK	77.2716	91.0351	0.236485	0.21305	0.67098	no
scaffold10-aug2159.t1	RSC011	RSA076	OK	5.12314	5.6258	0.135029	0.65985	0.925083	no
scaffold10-aug2160.t1	RSC011	RSA076	OK	28.0957	45.85	0.70657	0.0044	0.0630153	no
scaffold10-aug2161.t1	RSC011	RSA076	NOTEST	0	0	0	1	1	no
scaffold10-aug2162.t1	RSC011	RSA076	OK	43.518	45.4893	0.0639151	0.86035	0.969884	no
scaffold10-aug2163.t1	RSC011	RSA076	OK	142.798	141.952	-0.00857257	0.9719	0.990293	no
scaffold10-aug2164.t1	RSC011	RSA076	OK	150.387	140.361	-0.0995392	0.5614	0.89366	no
scaffold10-aug2165.t1	RSC011	RSA076	OK	41.9438	37.9713	-0.143549	0.485	0.863581	no
scaffold10-aug2166.t1	RSC011	RSA076	OK	35.7631	28.7819	-0.313311	0.18325	0.633734	no
scaffold10-aug2167.t1	RSC011	RSA076	OK	48.5966	46.8359	-0.053242	0.78535	0.956857	no
scaffold10-aug2168.t1	RSC011	RSA076	NOTEST	0.197661	0.212214	0.10249	1	1	no
scaffold10-aug2169.t1	RSC011	RSA076	OK	45.7568	52.4457	0.196838	0.4878	0.86486	no
scaffold10-aug2170.t1	RSC011	RSA076	NOTEST	0.424942	0.0731967	-2.53742	1	1	no
scaffold10-aug2171.t1	RSC011	RSA076	OK	195.374	155.781	-0.326719	0.0681	0.396001	no
scaffold10-aug2172.t1	RSC011	RSA076	OK	4.29313	4.71824	0.136219	0.58535	0.901717	no
scaffold10-aug2173.t1	RSC011	RSA076	OK	14.6581	14.3077	-0.0349034	0.865	0.970801	no
scaffold10-aug2174.t1	RSC011	RSA076	OK	45.5084	44.1076	-0.0451053	0.8839	0.974176	no
scaffold10-aug2175.t1	RSC011	RSA076	OK	27.0872	27.8248	0.0387608	0.8533	0.969059	no
scaffold10-aug2176.t1	RSC011	RSA076	NOTEST	0.703796	0.517673	-0.443118	1	1	no
scaffold10-aug2177.t1	RSC011	RSA076	OK	1.79627	1.19097	-0.59286	0.3639	0.798319	no
scaffold10-aug2178.t1	RSC011	RSA076	OK	13.8548	14.2815	0.0437699	0.83285	0.967144	no
scaffold10-aug2179.t1	RSC011	RSA076	OK	526.858	694.869	0.399327	0.02185	0.195454	no
scaffold10-aug2180.t1	RSC011	RSA076	OK	145.753	162.393	0.155959	0.4135	0.825854	no
scaffold10-aug2181.t1	RSC011	RSA076	NOTEST	0.338262	0.0476742	-2.82686	1	1	no
scaffold10-aug2182.t1	RSC011	RSA076	OK	149.319	133.925	-0.156964	0.36315	0.798319	no
scaffold10-aug2183.t1	RSC011	RSA076	OK	245.55	227.623	-0.109368	0.52135	0.87742	no
scaffold10-aug2184.t1	RSC011	RSA076	OK	8.02074	6.86616	-0.224233	0.3618	0.797165	no
scaffold10-aug2185.t1	RSC011	RSA076	NOTEST	0	0	0	1	1	no
scaffold10-aug2186.t1	RSC011	RSA076	OK	7.23845	7.06569	-0.0348494	0.87695	0.972429	no
scaffold10-aug2187.t1	RSC011	RSA076	NOTEST	0	0	0	1	1	no
scaffold10-aug2188.t1	RSC011	RSA076	OK	0.827938	1.36423	0.720488	0.15785	0.592183	no
scaffold10-aug2189.t1	RSC011	RSA076	OK	1.77162	2.78331	0.651731	0.23395	0.697431	no
scaffold10-aug2190.t1	RSC011	RSA076	OK	5.18196	4.54446	-0.18939	0.6204	0.911685	no
scaffold10-aug2191.t1	RSC011	RSA076	OK	22.9988	21.0033	-0.130941	0.46845	0.85682	no
scaffold10-aug2192.t1	RSC011	RSA076	OK	238.907	249.366	0.0618138	0.74375	0.947453	no
scaffold10-aug2193.t1	RSC011	RSA076	NOTEST	0	0	0	1	1	no
scaffold10-aug2194.t1	RSC011	RSA076	NOTEST	0	0	0	1	1	no
scaffold10-aug2195.t1	RSC011	RSA076	OK	10.3705	11.2649	0.119344	0.55855	0.89178	no
scaffold10-aug2196.t1	RSC011	RSA076	NOTEST	0	0	0	1	1	no
scaffold10-aug2197.t1	RSC011	RSA076	OK	2.29142	1.37572	-0.736051	0.0686	0.397577	no
scaffold10-aug2198.t1	RSC011	RSA076	OK	23.0796	21.5217	-0.100827	0.6024	0.907598	no
scaffold10-aug2199.t1	RSC011	RSA076	OK	32.7103	39.3525	0.266709	0.20395	0.663375	no
scaffold10-aug2200.t1	RSC011	RSA076	OK	2.01507	3.88691	0.947794	0.1255	0.530023	no
scaffold10-aug2201.t1	RSC011	RSA076	OK	24.5487	24.4229	-0.00741349	0.9724	0.990293	no
scaffold10-aug2202.t1	RSC011	RSA076	OK	16.1779	14.8511	-0.123461	0.59425	0.905685	no
scaffold10-aug2203.t1	RSC011	RSA076	OK	18.8612	6.78698	-1.47458	0.01265	0.134869	no
scaffold10-aug2204.t1	RSC011	RSA076	OK	142.808	135.734	-0.0732895	0.7088	0.937008	no
scaffold10-aug2205.t1	RSC011	RSA076	OK	50.9588	50.2633	-0.0198274	0.927	0.983103	no
scaffold10-aug2206.t1	RSC011	RSA076	OK	29.9739	24.2448	-0.306032	0.13745	0.552984	no
scaffold10-aug2207.t1	RSC011	RSA076	OK	18.7524	18.6164	-0.0104995	0.96095	0.988015	no
scaffold10-aug2208.t1	RSC011	RSA076	OK	127.56	101.044	-0.336202	0.0474	0.319962	no
scaffold10-aug2209.t1	RSC011	RSA076	NOTEST	0	0	0	1	1	no
scaffold10-aug2210.t1	RSC011	RSA076	NOTEST	0	0	0	1	1	no
scaffold10-aug2211.t1	RSC011	RSA076	OK	339.385	391.77	0.207086	0.21015	0.670049	no
scaffold10-aug2212.t1	RSC011	RSA076	OK	15.0407	13.4436	-0.161953	0.39725	0.818503	no
scaffold10-aug2213.t1	RSC011	RSA076	OK	65.8032	70.4566	0.0985781	0.5885	0.902942	no
scaffold10-aug2214.t1	RSC011	RSA076	OK	87.6599	82.5161	-0.0872414	0.6202	0.911685	no
scaffold10-aug2215.t1	RSC011	RSA076	OK	5.69133	5.01689	-0.181973	0.6424	0.918089	no
scaffold10-aug2216.t1	RSC011	RSA076	OK	68.5875	67.1571	-0.0304053	0.86835	0.971713	no
scaffold10-aug2217.t1	RSC011	RSA076	OK	3.0251	2.48859	-0.281655	0.4317	0.836173	no
scaffold10-aug2218.t1	RSC011	RSA076	NOTEST	0.363614	0	-inf	1	1	no
scaffold10-aug2219.t1	RSC011	RSA076	NOTEST	0.494707	0.49681	0.00611983	1	1	no
scaffold10-aug2220.t1	RSC011	RSA076	OK	164.429	147.84	-0.153434	0.3686	0.79847	no
scaffold10-aug2221.t1	RSC011	RSA076	OK	2204.81	2222.22	0.0113415	0.94485	0.985228	no
scaffold10-aug2222.t1	RSC011	RSA076	OK	72.9649	73.4993	0.0105283	0.9526	0.986363	no
scaffold10-aug2223.t1	RSC011	RSA076	OK	63.046	56.4961	-0.158254	0.3948	0.817128	no
scaffold10-aug2224.t1	RSC011	RSA076	OK	6.25215	8.33819	0.415382	0.14845	0.575249	no
scaffold10-aug2225.t1	RSC011	RSA076	OK	6.24218	5.5498	-0.169616	0.50865	0.871806	no
scaffold10-aug2226.t1	RSC011	RSA076	OK	54.6204	55.1074	0.0128052	0.95765	0.987956	no
scaffold10-aug2227.t1	RSC011	RSA076	NOTEST	0	0	0	1	1	no
scaffold10-aug2228.t1	RSC011	RSA076	OK	27.3573	30.2302	0.144066	0.4774	0.860857	no
scaffold10-aug2229.t1	RSC011	RSA076	NOTEST	0	0.21409	inf	1	1	no
scaffold10-aug2230.t1	RSC011	RSA076	OK	28.5081	27.0383	-0.0763687	0.719	0.939196	no
scaffold10-aug2231.t1	RSC011	RSA076	OK	26.6617	32.8253	0.30004	0.1231	0.527973	no
scaffold10-aug2232.t1	RSC011	RSA076	NOTEST	0.260027	0.375123	0.528699	1	1	no
scaffold10-aug2233.t1	RSC011	RSA076	OK	69.1544	65.4958	-0.0784177	0.63835	0.91711	no
scaffold10-aug2234.t1	RSC011	RSA076	OK	57.1963	55.3243	-0.0480081	0.79395	0.958623	no
scaffold10-aug2235.t1	RSC011	RSA076	OK	3.94021	2.81876	-0.48321	0.30195	0.756209	no
scaffold10-aug2236.t1	RSC011	RSA076	OK	34.6637	28.9659	-0.25907	0.1702	0.615413	no
scaffold10-aug2237.t1	RSC011	RSA076	OK	50.1783	51.2028	0.0291596	0.87575	0.97214	no
scaffold10-aug2238.t1	RSC011	RSA076	NOTEST	0.321012	0.114945	-1.48168	1	1	no
scaffold10-aug2239.t1	RSC011	RSA076	OK	8.4009	6.64499	-0.338277	0.5106	0.873338	no
scaffold10-aug2240.t1	RSC011	RSA076	OK	2.91197	2.434	-0.258664	0.5042	0.86898	no
scaffold10-aug2241.t1	RSC011	RSA076	OK	63.1786	64.0747	0.0203166	0.9248	0.982039	no
scaffold10-aug2242.t1	RSC011	RSA076	OK	29.541	26.2103	-0.172586	0.50945	0.872531	no
scaffold10-aug2243.t1	RSC011	RSA076	OK	1127.86	1294.09	0.198349	0.25055	0.710045	no
scaffold10-aug2244.t1	RSC011	RSA076	OK	79.1691	76.1588	-0.0559281	0.8191	0.964451	no
scaffold10-aug2245.t1	RSC011	RSA076	OK	21.2978	19.0526	-0.16072	0.4085	0.82373	no
scaffold10-aug2246.t1	RSC011	RSA076	OK	205.835	182.252	-0.175553	0.3328	0.779567	no
scaffold10-aug2247.t1	RSC011	RSA076	NOTEST	0	0.116565	inf	1	1	no
scaffold10-aug2248.t1	RSC011	RSA076	OK	11.1357	21.8891	0.97502	5e-05	0.00151329	yes
scaffold10-aug2249.t1	RSC011	RSA076	OK	9.18562	11.622	0.339414	0.1989	0.656167	no
scaffold10-aug2250.t1	RSC011	RSA076	NOTEST	0.072905	0	-inf	1	1	no
scaffold10-aug2251.t1	RSC011	RSA076	OK	36.4071	32.5441	-0.161826	0.39185	0.814763	no
scaffold10-aug2252.t1	RSC011	RSA076	OK	122.402	115.203	-0.0874531	0.6192	0.910932	no
scaffold10-aug2253.t1	RSC011	RSA076	OK	1123.45	1068.88	-0.0718347	0.6559	0.923458	no
scaffold10-aug2254.t1	RSC011	RSA076	OK	22.0411	14.5013	-0.60402	0.00935	0.109335	no
scaffold10-aug2255.t1	RSC011	RSA076	NOTEST	0.668406	0	-inf	1	1	no
scaffold10-aug2256.t1	RSC011	RSA076	OK	25.201	20.1459	-0.322993	0.0887	0.448406	no
scaffold10-aug2257.t1	RSC011	RSA076	OK	5.0873	4.51758	-0.171349	0.46825	0.85682	no
scaffold10-aug2258.t1	RSC011	RSA076	OK	9.30051	7.87092	-0.240776	0.49395	0.866824	no
scaffold10-aug2259.t1	RSC011	RSA076	OK	5.56769	6.48652	0.220366	0.68105	0.93117	no
scaffold10-aug2260.t1	RSC011	RSA076	OK	2.97004	1.78578	-0.733926	0.0656	0.387067	no
scaffold10-aug2261.t1	RSC011	RSA076	OK	9.73906	10.5719	0.118379	0.6086	0.907882	no
scaffold10-aug2262.t1	RSC011	RSA076	OK	18.4589	16.9207	-0.125531	0.5058	0.86898	no
scaffold10-aug2263.t1	RSC011	RSA076	NOTEST	0.24183	0.276508	0.193329	1	1	no
scaffold10-aug2264.t1	RSC011	RSA076	OK	8.5197	6.80606	-0.323983	0.1708	0.61618	no
scaffold10-aug2265.t1	RSC011	RSA076	NOTEST	0	0	0	1	1	no
scaffold10-aug2266.t1	RSC011	RSA076	NOTEST	0.468226	0.383502	-0.287971	1	1	no
scaffold10-aug2267.t1	RSC011	RSA076	NOTEST	0	0	0	1	1	no
scaffold10-aug2268.t1	RSC011	RSA076	OK	1.1553	1.38416	0.26075	0.77985	0.955282	no
scaffold10-aug2269.t1	RSC011	RSA076	NOTEST	0.134372	0.1883	0.486798	1	1	no
scaffold10-aug2270.t1	RSC011	RSA076	OK	48.4555	51.6144	0.0911123	0.65235	0.922435	no
scaffold10-aug2271.t1	RSC011	RSA076	OK	31.9037	32.6396	0.0328994	0.87305	0.972118	no
scaffold10-aug2272.t1	RSC011	RSA076	OK	72.3866	71.6192	-0.0153762	0.9428	0.984974	no
scaffold10-aug2273.t1	RSC011	RSA076	OK	500.368	452.234	-0.145918	0.41695	0.828059	no
scaffold10-aug2274.t1	RSC011	RSA076	OK	604.513	613.763	0.0219075	0.8982	0.976156	no
scaffold10-aug2275.t1	RSC011	RSA076	OK	93.0961	99.4025	0.0945616	0.63265	0.915478	no
scaffold10-aug2276.t1	RSC011	RSA076	OK	180.62	203.003	0.168544	0.3741	0.803319	no
scaffold10-aug2277.t1	RSC011	RSA076	OK	35.2498	36.5494	0.0522308	0.79545	0.958623	no
scaffold10-aug2278.t1	RSC011	RSA076	OK	10.0595	8.65753	-0.216538	0.4427	0.843674	no
scaffold10-aug2279.t1	RSC011	RSA076	OK	3.92862	4.43563	0.175114	0.605	0.907598	no
scaffold10-aug2280.t1	RSC011	RSA076	OK	56.8448	55.1308	-0.0441699	0.8266	0.967	no
scaffold10-aug2281.t1	RSC011	RSA076	OK	23.2485	22.1761	-0.0681298	0.74415	0.947453	no
scaffold10-aug2282.t1	RSC011	RSA076	OK	379.358	348.323	-0.123132	0.5195	0.876361	no
scaffold10-aug2283.t1	RSC011	RSA076	OK	11.1109	9.96462	-0.157084	0.44885	0.846129	no
scaffold10-aug2284.t1	RSC011	RSA076	NOTEST	0	0	0	1	1	no
scaffold10-aug2285.t1	RSC011	RSA076	OK	347.991	288.321	-0.271374	0.12395	0.52862	no
scaffold10-aug2286.t1	RSC011	RSA076	OK	52.4764	66.5685	0.343171	0.0643	0.382714	no
scaffold10-aug2287.t1	RSC011	RSA076	NOTEST	0	0	0	1	1	no
scaffold10-aug2288.t1	RSC011	RSA076	OK	1.92305	1.17305	-0.713131	0.1708	0.61618	no
scaffold10-aug2289.t1	RSC011	RSA076	OK	2.64893	3.43679	0.375652	0.2756	0.729693	no
scaffold10-aug2290.t1	RSC011	RSA076	OK	46.0725	44.1241	-0.0623364	0.76245	0.952566	no
scaffold10-aug2291.t1	RSC011	RSA076	NOTEST	0.0967533	0.112827	0.221734	1	1	no
scaffold10-aug2292.t1	RSC011	RSA076	OK	0.298404	1.01627	1.76795	0.02545	0.215712	no
scaffold10-aug2293.t1	RSC011	RSA076	OK	1893.09	2718.94	0.5223	0.002	0.0336368	yes
scaffold10-aug2294.t1	RSC011	RSA076	OK	72.6097	74.8582	0.0439978	0.8478	0.968364	no
scaffold10-aug2295.t1	RSC011	RSA076	OK	7.51488	14.4171	0.939953	0.00025	0.00621288	yes
scaffold10-aug2296.t1	RSC011	RSA076	OK	75.3527	76.6426	0.0244885	0.89685	0.975899	no
scaffold10-aug2297.t1	RSC011	RSA076	OK	7.42086	8.2203	0.147604	0.56405	0.894472	no
scaffold10-aug2298.t1	RSC011	RSA076	OK	97.9167	102.27	0.062762	0.73325	0.943958	no
scaffold10-aug2299.t1	RSC011	RSA076	OK	37.7574	57.9398	0.617795	0.00105	0.0203439	yes
scaffold10-aug2300.t1	RSC011	RSA076	OK	59.9234	66.3158	0.146234	0.4702	0.85767	no
scaffold10-aug2301.t1	RSC011	RSA076	OK	76.8209	81.3971	0.0834792	0.63095	0.914706	no
scaffold10-aug2302.t1	RSC011	RSA076	OK	28.5835	29.1492	0.0282712	0.9187	0.980832	no
scaffold10-aug2303.t1	RSC011	RSA076	OK	32.9845	34.2505	0.0543389	0.76565	0.952866	no
scaffold10-aug2304.t1	RSC011	RSA076	NOTEST	0.0508466	0.112348	1.14376	1	1	no
scaffold10-aug2305.t1	RSC011	RSA076	OK	0.900245	1.72249	0.936108	0.44495	0.844432	no
scaffold10-aug2306.t1	RSC011	RSA076	OK	3.33293	3.80264	0.190207	0.50115	0.868293	no
scaffold10-aug2307.t1	RSC011	RSA076	OK	1.9061	1.80219	-0.0808742	0.86765	0.971499	no
scaffold10-aug2308.t1	RSC011	RSA076	OK	26.6559	34.4058	0.368195	0.06335	0.379172	no
scaffold10-aug2309.t1	RSC011	RSA076	OK	6.32438	12.4174	0.97336	0.0032	0.0494487	yes
scaffold10-aug2310.t1	RSC011	RSA076	NOTEST	0	0	0	1	1	no
scaffold10-aug2311.t1	RSC011	RSA076	OK	5.99786	6.29722	0.0702659	0.7638	0.952566	no
scaffold10-aug2312.t1	RSC011	RSA076	OK	79.5631	75.4214	-0.0771265	0.65435	0.922984	no
scaffold10-aug2313.t1	RSC011	RSA076	NOTEST	0	0	0	1	1	no
scaffold10-aug2314.t1	RSC011	RSA076	OK	2.72335	1.36109	-1.00062	0.1248	0.52931	no
scaffold10-aug2315.t1	RSC011	RSA076	NOTEST	0	0.099451	inf	1	1	no
scaffold10-aug2316.t1	RSC011	RSA076	NOTEST	0	0.527445	inf	1	1	no
scaffold10-aug2317.t1	RSC011	RSA076	NOTEST	0.336224	0	-inf	1	1	no
scaffold10-aug2318.t1	RSC011	RSA076	OK	1.14482	1.81567	0.665387	0.3778	0.806577	no
scaffold10-aug2319.t1	RSC011	RSA076	NOTEST	0.400414	0.195888	-1.03147	1	1	no
scaffold10-aug2320.t1	RSC011	RSA076	OK	11.2006	10.4284	-0.103061	0.6358	0.916097	no
scaffold10-aug2321.t1	RSC011	RSA076	OK	0.287847	0.984745	1.77445	0.09585	0.465902	no
scaffold10-aug2322.t1	RSC011	RSA076	NOTEST	0	0	0	1	1	no
scaffold10-aug2323.t1	RSC011	RSA076	OK	36.5028	31.2033	-0.22631	0.259	0.716695	no
scaffold10-aug2324.t1	RSC011	RSA076	OK	35.3104	33.3238	-0.0835397	0.65	0.921385	no
scaffold10-aug2325.t1	RSC011	RSA076	OK	14.1364	12.0975	-0.224704	0.45635	0.850363	no
scaffold10-aug2326.t1	RSC011	RSA076	OK	21.2898	21.1948	-0.00644901	0.9767	0.991265	no
scaffold10-aug2327.t1	RSC011	RSA076	OK	30.6346	33.5018	0.129075	0.54955	0.88851	no
scaffold10-aug2328.t1	RSC011	RSA076	NOTEST	0	0	0	1	1	no
scaffold10-aug2329.t1	RSC011	RSA076	OK	90.6986	98.0878	0.112993	0.54255	0.886211	no
scaffold10-aug2330.t1	RSC011	RSA076	OK	158.291	166.625	0.0740206	0.71395	0.937759	no
scaffold10-aug2331.t1	RSC011	RSA076	OK	89.6612	90.3279	0.0106882	0.95905	0.988015	no
scaffold10-aug2332.t1	RSC011	RSA076	NOTEST	0.0600092	0.0427582	-0.488982	1	1	no
scaffold10-aug2333.t1	RSC011	RSA076	NOTEST	0.313263	0	-inf	1	1	no
scaffold10-aug2334.t1	RSC011	RSA076	OK	37.7448	32.7397	-0.205235	0.4728	0.858805	no
scaffold10-aug2335.t1	RSC011	RSA076	NOTEST	0.602243	0	-inf	1	1	no
scaffold10-aug2336.t1	RSC011	RSA076	NOTEST	0	0	0	1	1	no
scaffold10-aug2337.t1	RSC011	RSA076	OK	39.0059	37.527	-0.0557636	0.77345	0.954743	no
scaffold10-aug2338.t1	RSC011	RSA076	OK	32.8533	36.7468	0.161577	0.39355	0.815999	no
scaffold10-aug2339.t1	RSC011	RSA076	OK	11.5111	12.6288	0.133686	0.5477	0.888295	no
scaffold10-aug2340.t1	RSC011	RSA076	OK	108.887	108.083	-0.0106933	0.96085	0.988015	no
scaffold10-aug2341.t1	RSC011	RSA076	OK	32.6432	32.4666	-0.00782458	0.9679	0.989336	no
scaffold10-aug2342.t1	RSC011	RSA076	NOTEST	0	0	0	1	1	no
scaffold10-aug2343.t1	RSC011	RSA076	OK	1.4558	0.418835	-1.79736	0.04615	0.315665	no
scaffold10-aug2344.t1	RSC011	RSA076	OK	5.19013	3.61242	-0.522804	0.1025	0.485155	no
scaffold10-aug2345.t1	RSC011	RSA076	NOTEST	0	0	0	1	1	no
scaffold10-aug2346.t1	RSC011	RSA076	NOTEST	0.381747	0	-inf	1	1	no
scaffold10-aug2347.t1	RSC011	RSA076	NOTEST	0.121197	0	-inf	1	1	no
scaffold10-aug2348.t1	RSC011	RSA076	NOTEST	0	0	0	1	1	no
scaffold10-aug2349.t1	RSC011	RSA076	OK	11.7549	15.5754	0.406003	0.0531	0.341354	no
scaffold10-aug2350.t1	RSC011	RSA076	OK	1.5058	0.706498	-1.09177	0.47965	0.8613	no
scaffold10-aug2351.t1	RSC011	RSA076	NOTEST	0	1.20912	inf	1	1	no
scaffold10-aug2352.t1	RSC011	RSA076	OK	2.56891	2.09992	-0.290825	0.34205	0.785674	no
scaffold10-aug2353.t1	RSC011	RSA076	OK	224.019	241.127	0.106168	0.55525	0.890994	no
scaffold10-aug2354.t1	RSC011	RSA076	OK	18.6674	20.4026	0.128233	0.6086	0.907882	no
scaffold10-aug2355.t1	RSC011	RSA076	OK	6.79971	7.51622	0.144534	0.561	0.893637	no
scaffold10-aug2356.t1	RSC011	RSA076	OK	4.85263	4.53322	-0.0982287	0.6616	0.92576	no
scaffold10-aug2357.t1	RSC011	RSA076	OK	1770.89	1867.42	0.0765722	0.6824	0.93117	no
scaffold10-aug2358.t1	RSC011	RSA076	OK	1183.24	1413.71	0.256742	0.183	0.633358	no
scaffold10-aug2359.t1	RSC011	RSA076	OK	0.995185	0.732161	-0.442804	0.29025	0.74394	no
scaffold10-aug2360.t1	RSC011	RSA076	OK	3.53027	4.64045	0.394486	0.28435	0.737664	no
scaffold10-aug2361.t1	RSC011	RSA076	OK	10.2654	12.782	0.316327	0.15805	0.592613	no
scaffold10-aug2362.t1	RSC011	RSA076	OK	2.06159	1.56977	-0.3932	0.16265	0.6019	no
scaffold10-aug2363.t1	RSC011	RSA076	OK	0.91128	0.509429	-0.839014	0.4639	0.854935	no
scaffold10-aug2364.t1	RSC011	RSA076	NOTEST	0	0	0	1	1	no
scaffold10-aug2365.t1	RSC011	RSA076	NOTEST	0.257562	0.245156	-0.0712176	1	1	no
scaffold10-aug2366.t1	RSC011	RSA076	NOTEST	0	0	0	1	1	no
scaffold10-aug2367.t1	RSC011	RSA076	NOTEST	0	0.0451295	inf	1	1	no
scaffold10-aug2368.t1	RSC011	RSA076	NOTEST	0	0	0	1	1	no
scaffold10-aug2369.t1	RSC011	RSA076	NOTEST	0	0	0	1	1	no
scaffold10-aug2370.t1	RSC011	RSA076	NOTEST	0	0	0	1	1	no
scaffold10-aug2371.t1	RSC011	RSA076	NOTEST	0	0	0	1	1	no
scaffold10-aug2372.t1	RSC011	RSA076	OK	69.4509	56.5049	-0.297616	0.4503	0.847179	no
scaffold10-aug2373.t1	RSC011	RSA076	NOTEST	0.119629	0.131497	0.13646	1	1	no
scaffold10-aug2374.t1	RSC011	RSA076	NOTEST	0	0.61566	inf	1	1	no
scaffold10-aug2375.t1	RSC011	RSA076	OK	22.1784	20.9582	-0.0816393	0.67565	0.929872	no
scaffold10-aug2376.t1	RSC011	RSA076	OK	21.6363	23.0067	0.0886004	0.62445	0.913557	no
scaffold10-aug2377.t1	RSC011	RSA076	OK	0.977949	2.05045	1.06811	0.1076	0.493882	no
scaffold10-aug2378.t1	RSC011	RSA076	NOTEST	0.166218	0.0941354	-0.820267	1	1	no
scaffold10-aug2379.t1	RSC011	RSA076	NOTEST	0.423922	0.558037	0.396562	1	1	no
scaffold10-aug2380.t1	RSC011	RSA076	NOTEST	0	0	0	1	1	no
scaffold10-aug2381.t1	RSC011	RSA076	NOTEST	0.124963	0.0901795	-0.470627	1	1	no
scaffold10-aug2382.t1	RSC011	RSA076	OK	24.5517	26.3051	0.0995169	0.61405	0.909143	no
scaffold10-aug2383.t1	RSC011	RSA076	OK	4.69368	3.83017	-0.293313	0.41465	0.826743	no
scaffold10-aug2384.t1	RSC011	RSA076	OK	78.8011	85.0576	0.110224	0.5696	0.896382	no
scaffold10-aug2385.t1	RSC011	RSA076	NOTEST	0	0	0	1	1	no
scaffold10-aug2386.t1	RSC011	RSA076	OK	32.0012	33.0422	0.046184	0.86685	0.971476	no
scaffold10-aug2387.t1	RSC011	RSA076	OK	7.51156	10.1738	0.437668	0.5961	0.906306	no
scaffold10-aug2388.t1	RSC011	RSA076	NOTEST	0	0	0	1	1	no
scaffold10-aug2389.t1	RSC011	RSA076	OK	24.8397	25.3691	0.0304242	0.8669	0.971476	no
scaffold10-aug2390.t1	RSC011	RSA076	NOTEST	0	0	0	1	1	no
scaffold10-aug2391.t1	RSC011	RSA076	OK	8.16	47.0363	2.52714	0.00095	0.0186932	yes
scaffold10-aug2392.t1	RSC011	RSA076	OK	5.38688	6.88584	0.354183	0.30415	0.758029	no
scaffold10-aug2393.t1	RSC011	RSA076	OK	106.51	154.869	0.540057	0.0076	0.0943514	no
scaffold10-aug2394.t1	RSC011	RSA076	OK	25.4019	36.214	0.51161	0.04665	0.317454	no
scaffold10-aug2395.t1	RSC011	RSA076	OK	4.33247	5.59966	0.370151	0.42875	0.834142	no
scaffold10-aug2396.t1	RSC011	RSA076	NOTEST	0.68607	0.668337	-0.0377818	1	1	no
scaffold10-aug2397.t1	RSC011	RSA076	NOTEST	0.869451	0	-inf	1	1	no
scaffold10-aug2398.t1	RSC011	RSA076	NOTEST	0.592523	0.99774	0.751793	1	1	no
scaffold10-aug2399.t1	RSC011	RSA076	OK	12.8134	19.5266	0.607794	0.004	0.0592409	no
scaffold10-aug2400.t1	RSC011	RSA076	OK	53.4366	58.1148	0.121077	0.55305	0.88968	no
scaffold10-aug2401.t1	RSC011	RSA076	OK	4.70781	5.54058	0.234982	0.68325	0.93117	no
scaffold10-aug2402.t1	RSC011	RSA076	OK	0.886372	1.0131	0.192789	0.86205	0.970146	no
scaffold10-aug2403.t1	RSC011	RSA076	OK	1.0918	1.67548	0.617865	0.46455	0.855161	no
scaffold10-aug2404.t1	RSC011	RSA076	OK	25.3537	23.3212	-0.120555	0.5752	0.897276	no
scaffold10-aug2405.t1	RSC011	RSA076	NOTEST	0	1.8636	inf	1	1	no
scaffold10-aug2406.t1	RSC011	RSA076	NOTEST	0.501551	0.27351	-0.874802	1	1	no
scaffold10-aug2407.t1	RSC011	RSA076	OK	36.4292	36.2666	-0.00645365	0.97075	0.990261	no
scaffold10-aug2408.t1	RSC011	RSA076	OK	7981.19	8814.61	0.143292	0.3666	0.798319	no
scaffold10-aug2409.t1	RSC011	RSA076	NOTEST	0.370164	0.188225	-0.975704	1	1	no
scaffold10-aug2410.t1	RSC011	RSA076	OK	85.5422	144.518	0.756541	5e-05	0.00151329	yes
scaffold10-aug2411.t1	RSC011	RSA076	NOTEST	0	0	0	1	1	no
scaffold10-aug2412.t1	RSC011	RSA076	NOTEST	0	0	0	1	1	no
scaffold10-aug2413.t1	RSC011	RSA076	NOTEST	0.622193	0.432855	-0.523477	1	1	no
scaffold10-aug2414.t1	RSC011	RSA076	OK	2.02773	1.76196	-0.20269	0.59795	0.906306	no
scaffold10-aug2415.t1	RSC011	RSA076	OK	2.54317	5.07384	0.996448	0.01755	0.168723	no
scaffold10-aug2416.t1	RSC011	RSA076	NOTEST	0	0	0	1	1	no
scaffold10-aug2417.t1	RSC011	RSA076	NOTEST	0	0	0	1	1	no
scaffold10-aug2418.t1	RSC011	RSA076	OK	18.8147	16.5738	-0.182956	0.4107	0.824844	no
scaffold10-aug2419.t1	RSC011	RSA076	NOTEST	0	0	0	1	1	no
scaffold10-aug2420.t1	RSC011	RSA076	OK	17.077	14.8993	-0.196809	0.3288	0.776158	no
scaffold10-aug2421.t1	RSC011	RSA076	OK	4.48373	3.82332	-0.229872	0.3357	0.781236	no
scaffold10-aug2422.t1	RSC011	RSA076	OK	2.87585	3.25799	0.179997	0.53635	0.884974	no
scaffold10-aug2423.t1	RSC011	RSA076	OK	320.707	328.012	0.0324938	0.8556	0.969652	no
scaffold10-aug2424.t1	RSC011	RSA076	OK	90.2113	92.4611	0.0355379	0.86475	0.970801	no
scaffold10-aug2425.t1	RSC011	RSA076	OK	16.3024	19.9977	0.294751	0.2915	0.745328	no
scaffold10-aug2426.t1	RSC011	RSA076	OK	67.8616	66.2349	-0.0350041	0.8479	0.968364	no
scaffold10-aug2427.t1	RSC011	RSA076	OK	19.6999	14.7316	-0.419276	0.04515	0.310661	no
scaffold10-aug2428.t1	RSC011	RSA076	OK	29.1928	28.5217	-0.033551	0.86125	0.969884	no
scaffold10-aug2429.t1	RSC011	RSA076	OK	80.7867	100.353	0.312894	0.13605	0.550506	no
scaffold10-aug2430.t1	RSC011	RSA076	OK	20.4733	18.6312	-0.136024	0.50165	0.868293	no
scaffold10-aug2431.t1	RSC011	RSA076	OK	10.0441	10.814	0.106551	0.6853	0.931224	no
scaffold10-aug2432.t1	RSC011	RSA076	NOTEST	0	0	0	1	1	no
scaffold10-aug2433.t1	RSC011	RSA076	OK	9.36669	8.94048	-0.067188	0.76015	0.952566	no
scaffold10-aug2434.t1	RSC011	RSA076	NOTEST	0	0	0	1	1	no
scaffold10-aug2435.t1	RSC011	RSA076	NOTEST	0	0	0	1	1	no
scaffold10-aug2436.t1	RSC011	RSA076	NOTEST	0	0	0	1	1	no
scaffold10-aug2437.t1	RSC011	RSA076	NOTEST	0	0	0	1	1	no
scaffold10-aug2438.t1	RSC011	RSA076	NOTEST	0	0	0	1	1	no
scaffold10-aug2439.t1	RSC011	RSA076	OK	1.29008	23.0004	4.15612	5e-05	0.00151329	yes
scaffold10-aug2440.t1	RSC011	RSA076	NOTEST	0.0685714	0	-inf	1	1	no
scaffold10-aug2441.t1	RSC011	RSA076	OK	0.876121	0.481268	-0.864288	0.1648	0.605502	no
scaffold10-aug2442.t1	RSC011	RSA076	NOTEST	0.14519	0.116101	-0.322569	1	1	no
scaffold10-aug2443.t1	RSC011	RSA076	OK	0.756304	0.910226	0.267258	0.6827	0.93117	no
scaffold10-aug2444.t1	RSC011	RSA076	OK	2165.77	2363.59	0.1261	0.43665	0.840234	no
scaffold10-aug2445.t1	RSC011	RSA076	OK	19.4995	16.725	-0.221432	0.245	0.707891	no
scaffold10-aug2446.t1	RSC011	RSA076	OK	171.645	170.61	-0.00872564	0.9641	0.988544	no
scaffold10-aug2447.t1	RSC011	RSA076	OK	118.368	144.921	0.29199	0.16735	0.60987	no
scaffold10-aug2448.t1	RSC011	RSA076	OK	5.99915	3.35854	-0.836923	0.0889	0.448528	no
scaffold10-aug2449.t1	RSC011	RSA076	OK	24.1906	24.7677	0.034012	0.8509	0.969059	no
scaffold10-aug2450.t1	RSC011	RSA076	OK	694.369	722.514	0.0573226	0.73805	0.94493	no
scaffold10-aug2451.t1	RSC011	RSA076	OK	7392.66	8582.98	0.215385	0.1774	0.626163	no
scaffold10-aug2452.t1	RSC011	RSA076	OK	119.295	102.486	-0.219116	0.24795	0.709906	no
scaffold10-aug2453.t1	RSC011	RSA076	OK	6.20399	4.27027	-0.538867	0.2762	0.729693	no
scaffold100-aug12109.t1	RSC011	RSA076	NOTEST	0	0	0	1	1	no
scaffold100-aug12110.t1	RSC011	RSA076	OK	4.70548	0.574164	-3.03481	0.11215	0.503714	no
scaffold100-aug12111.t1	RSC011	RSA076	OK	9.5259	3.70081	-1.36401	0.00055	0.011791	yes
scaffold100-aug12112.t1	RSC011	RSA076	NOTEST	0	0	0	1	1	no
scaffold100-aug12113.t1	RSC011	RSA076	NOTEST	0	0	0	1	1	no
scaffold100-aug12114.t1	RSC011	RSA076	NOTEST	0	0	0	1	1	no
scaffold100-aug12115.t1	RSC011	RSA076	NOTEST	0	0	0	1	1	no
scaffold100-aug12116.t1	RSC011	RSA076	OK	17.1936	12.3047	-0.482658	0.06015	0.36827	no
scaffold100-aug12117.t1	RSC011	RSA076	OK	18.7876	13.5065	-0.476129	0.00955	0.110927	no
scaffold100-aug12118.t1	RSC011	RSA076	OK	60.1583	56.3314	-0.0948245	0.6422	0.918089	no
scaffold100-aug12119.t1	RSC011	RSA076	NOTEST	0	0	0	1	1	no
scaffold100-aug12120.t1	RSC011	RSA076	NOTEST	0	0	0	1	1	no
scaffold100-aug12121.t1	RSC011	RSA076	NOTEST	0	0	0	1	1	no
scaffold100-aug12122.t1	RSC011	RSA076	OK	4.43525	4.53309	0.0314773	0.90965	0.978735	no
scaffold100-aug12123.t1	RSC011	RSA076	OK	5.94467	5.64019	-0.0758514	0.89885	0.976503	no
scaffold100-aug12124.t1	RSC011	RSA076	NOTEST	0	0	0	1	1	no
scaffold100-aug12125.t1	RSC011	RSA076	OK	21.8924	19.9046	-0.137324	0.4923	0.866622	no
scaffold100-aug12126.t1	RSC011	RSA076	NOTEST	0.479005	0.111584	-2.10192	1	1	no
scaffold100-aug12127.t1	RSC011	RSA076	NOTEST	0.398021	0.319215	-0.318319	1	1	no
scaffold100-aug12128.t1	RSC011	RSA076	OK	9.94994	12.5339	0.333071	0.1066	0.493136	no
scaffold100-aug12129.t1	RSC011	RSA076	OK	29.2056	35.864	0.296294	0.1618	0.599553	no
scaffold100-aug12130.t1	RSC011	RSA076	OK	22.5449	23.3449	0.0503052	0.87395	0.972118	no
scaffold100-aug12131.t1	RSC011	RSA076	NOTEST	0	0	0	1	1	no
scaffold100-aug12132.t1	RSC011	RSA076	NOTEST	0	0	0	1	1	no
scaffold100-aug12133.t1	RSC011	RSA076	OK	28.644	31.2994	0.127904	0.52105	0.877363	no
scaffold100-aug12134.t1	RSC011	RSA076	OK	22.3858	19.4559	-0.202379	0.29015	0.743821	no
scaffold100-aug12135.t1	RSC011	RSA076	NOTEST	0.204924	0.22405	0.128731	1	1	no
scaffold100-aug12136.t1	RSC011	RSA076	NOTEST	0	0	0	1	1	no
scaffold100-aug12137.t1	RSC011	RSA076	OK	2.16763	2.80965	0.374274	0.26955	0.724847	no
scaffold100-aug12138.t1	RSC011	RSA076	OK	57.6004	55.4691	-0.0543941	0.77545	0.955282	no
scaffold100-aug12139.t1	RSC011	RSA076	OK	48.4626	47.4909	-0.029221	0.90825	0.978735	no
scaffold100-aug12140.t1	RSC011	RSA076	OK	31.6792	30.5957	-0.0502062	0.8173	0.964451	no
scaffold100-aug12141.t1	RSC011	RSA076	OK	702.732	624.275	-0.170794	0.3004	0.755415	no
scaffold100-aug12142.t1	RSC011	RSA076	OK	6.52587	5.32395	-0.293673	0.22435	0.68378	no
scaffold100-aug12143.t1	RSC011	RSA076	OK	1297.49	1403.08	0.112872	0.47895	0.8613	no
scaffold100-aug12144.t1	RSC011	RSA076	OK	43.6202	50.4607	0.210163	0.2674	0.722984	no
scaffold100-aug12145.t1	RSC011	RSA076	OK	36.6298	43.0386	0.232616	0.2052	0.664175	no
scaffold100-aug12146.t1	RSC011	RSA076	OK	20.1054	19.0493	-0.0778428	0.6886	0.931701	no
scaffold100-aug12147.t1	RSC011	RSA076	OK	19.985	20.2358	0.0179959	0.93105	0.983511	no
scaffold100-aug12148.t1	RSC011	RSA076	NOTEST	0.422089	0.470684	0.157211	1	1	no
scaffold100-aug12149.t1	RSC011	RSA076	NOTEST	0.377703	0.449477	0.250995	1	1	no
scaffold100-aug12150.t1	RSC011	RSA076	NOTEST	0	0	0	1	1	no
scaffold100-aug12151.t1	RSC011	RSA076	NOTEST	0	0	0	1	1	no
scaffold100-aug12152.t1	RSC011	RSA076	NOTEST	0	0	0	1	1	no
scaffold100-aug12153.t1	RSC011	RSA076	NOTEST	0.154468	0.206709	0.420292	1	1	no
scaffold100-aug12154.t1	RSC011	RSA076	NOTEST	0.191887	0.0799176	-1.26367	1	1	no
scaffold1000-aug23073.t1	RSC011	RSA076	NOTEST	0	0	0	1	1	no
scaffold1002-aug23074.t1	RSC011	RSA076	NOTEST	0.0931787	0.108537	0.220114	1	1	no
scaffold10035-aug24126.t1	RSC011	RSA076	NOTEST	0	0	0	1	1	no
scaffold1004-aug23075.t1	RSC011	RSA076	OK	0.731255	1.28124	0.809095	0.54925	0.88851	no
scaffold1005-aug23076.t1	RSC011	RSA076	OK	2.90183	1.90981	-0.603532	0.5809	0.898749	no
scaffold10051-aug24127.t1	RSC011	RSA076	NOTEST	0	0	0	1	1	no
scaffold10058-aug24128.t1	RSC011	RSA076	OK	1.16569	2.04167	0.808561	0.4962	0.867704	no
scaffold10063-aug24129.t1	RSC011	RSA076	NOTEST	0	0	0	1	1	no
scaffold1007-aug23077.t1	RSC011	RSA076	NOTEST	0	0	0	1	1	no
scaffold10087-aug24130.t1	RSC011	RSA076	NOTEST	0	0	0	1	1	no
scaffold101-aug12155.t1	RSC011	RSA076	NOTEST	0	0	0	1	1	no
scaffold101-aug12156.t1	RSC011	RSA076	NOTEST	0	0	0	1	1	no
scaffold101-aug12157.t1	RSC011	RSA076	NOTEST	0	0	0	1	1	no
scaffold101-aug12158.t1	RSC011	RSA076	NOTEST	0	0	0	1	1	no
scaffold101-aug12159.t1	RSC011	RSA076	OK	9.16429	9.12461	-0.00626011	0.98725	0.994264	no
scaffold101-aug12160.t1	RSC011	RSA076	OK	14.1948	22.1548	0.642251	0.1932	0.64845	no
scaffold101-aug12161.t1	RSC011	RSA076	OK	1.77344	2.19495	0.307638	0.544	0.886458	no
scaffold101-aug12162.t1	RSC011	RSA076	OK	16.5235	28.9826	0.810663	0.0019	0.032426	yes
scaffold101-aug12163.t1	RSC011	RSA076	OK	6.04384	5.18485	-0.221164	0.4619	0.854195	no
scaffold101-aug12164.t1	RSC011	RSA076	OK	10.2154	11.3331	0.149785	0.5546	0.890591	no
scaffold101-aug12165.t1	RSC011	RSA076	OK	1.15396	2.2581	0.968519	0.28745	0.741276	no
scaffold101-aug12166.t1	RSC011	RSA076	OK	2.10497	1.10231	-0.933269	0.0333	0.258149	no
scaffold101-aug12167.t1	RSC011	RSA076	NOTEST	0.167091	0.245686	0.556176	1	1	no
scaffold101-aug12168.t1	RSC011	RSA076	OK	2.79433	3.35432	0.263521	0.6209	0.911768	no
scaffold101-aug12169.t1	RSC011	RSA076	OK	4.54383	11.1092	1.28978	0.0001	0.00287025	yes
scaffold101-aug12170.t1	RSC011	RSA076	OK	13.3978	11.1324	-0.26723	0.38075	0.807751	no
scaffold101-aug12171.t1	RSC011	RSA076	OK	6.38992	5.01372	-0.349918	0.23855	0.703741	no
scaffold101-aug12172.t1	RSC011	RSA076	OK	2.63125	2.19248	-0.263186	0.39975	0.818592	no
scaffold101-aug12173.t1	RSC011	RSA076	OK	7.99774	5.82447	-0.457466	0.27725	0.730291	no
scaffold101-aug12174.t1	RSC011	RSA076	OK	59.6547	57.6236	-0.0499773	0.7932	0.958623	no
scaffold101-aug12175.t1	RSC011	RSA076	OK	47.6859	50.2631	0.0759367	0.7068	0.936736	no
scaffold101-aug12176.t1	RSC011	RSA076	OK	10.8422	17.127	0.659612	0.0112	0.124273	no
scaffold101-aug12177.t1	RSC011	RSA076	OK	52.8153	55.5254	0.0721915	0.6807	0.93117	no
scaffold101-aug12178.t1	RSC011	RSA076	OK	78.8854	77.9194	-0.0177754	0.92415	0.981893	no
scaffold101-aug12179.t1	RSC011	RSA076	OK	25.9152	31.2961	0.272188	0.1727	0.618656	no
scaffold101-aug12180.t1	RSC011	RSA076	OK	2.03521	1.02451	-0.99025	0.10765	0.493882	no
scaffold101-aug12181.t1	RSC011	RSA076	OK	13.4429	14.5098	0.110185	0.60375	0.907598	no
scaffold101-aug12182.t1	RSC011	RSA076	OK	5.68577	11.4713	1.01261	0.0002	0.0051262	yes
scaffold101-aug12183.t1	RSC011	RSA076	NOTEST	0.0517989	0.164442	1.66658	1	1	no
scaffold101-aug12184.t1	RSC011	RSA076	OK	0.0255135	3.90963	7.25963	0.2465	0.708966	no
scaffold101-aug12185.t1	RSC011	RSA076	NOTEST	0.0238795	0	-inf	1	1	no
scaffold101-aug12186.t1	RSC011	RSA076	OK	0.716654	0.966638	0.431699	0.3647	0.798319	no
scaffold101-aug12187.t1	RSC011	RSA076	OK	33.3068	32.7661	-0.0236126	0.8999	0.976956	no
scaffold101-aug12188.t1	RSC011	RSA076	OK	169.031	185.453	0.133771	0.4615	0.854195	no
scaffold101-aug12189.t1	RSC011	RSA076	OK	0.801364	0	-inf	0.00425	0.0616294	no
scaffold101-aug12190.t1	RSC011	RSA076	OK	1.76225	2.0739	0.234934	0.57765	0.89782	no
scaffold101-aug12191.t1	RSC011	RSA076	NOTEST	0.478369	0.545454	0.189336	1	1	no
scaffold101-aug12192.t1	RSC011	RSA076	NOTEST	0.763012	0.256207	-1.5744	1	1	no
scaffold101-aug12193.t1	RSC011	RSA076	OK	4.74355	7.80976	0.719311	0.0699	0.401006	no
scaffold101-aug12194.t1	RSC011	RSA076	NOTEST	0	0	0	1	1	no
scaffold101-aug12195.t1	RSC011	RSA076	OK	11.1751	10.9167	-0.0337557	0.8779	0.972628	no
scaffold101-aug12196.t1	RSC011	RSA076	OK	54.2682	52.9329	-0.0359411	0.8512	0.969059	no
scaffold101-aug12197.t1	RSC011	RSA076	OK	46.1775	49.6372	0.104229	0.5927	0.905011	no
scaffold101-aug12198.t1	RSC011	RSA076	OK	3.43995	2.05153	-0.745688	0.0411	0.29237	no
scaffold101-aug12199.t1	RSC011	RSA076	NOTEST	0	0	0	1	1	no
scaffold101-aug12200.t1	RSC011	RSA076	NOTEST	0.214943	0.139672	-0.621913	1	1	no
scaffold101-aug12201.t1	RSC011	RSA076	OK	0.85911	0.705652	-0.283886	0.54075	0.886129	no
scaffold101-aug12202.t1	RSC011	RSA076	OK	32.2329	30.5529	-0.077221	0.7126	0.937592	no
scaffold101-aug12203.t1	RSC011	RSA076	OK	4.33052	6.03204	0.478107	0.452	0.848309	no
scaffold101-aug12204.t1	RSC011	RSA076	OK	60.9585	73.7534	0.274884	0.19175	0.646877	no
scaffold101-aug12205.t1	RSC011	RSA076	OK	36.2255	42.9546	0.245806	0.2447	0.70761	no
scaffold101-aug12206.t1	RSC011	RSA076	OK	28.6906	40.6019	0.500967	0.01315	0.138289	no
scaffold101-aug12207.t1	RSC011	RSA076	NOTEST	0	0	0	1	1	no
scaffold101-aug12208.t1	RSC011	RSA076	OK	1.48102	1.1607	-0.351594	0.4437	0.843674	no
scaffold101-aug12209.t1	RSC011	RSA076	OK	22.5882	20.7432	-0.122933	0.5961	0.906306	no
scaffold101-aug12210.t1	RSC011	RSA076	OK	15.0347	23.6674	0.654607	0.01675	0.163982	no
scaffold101-aug12211.t1	RSC011	RSA076	OK	17.4948	23.3796	0.418324	0.0493	0.326131	no
scaffold101-aug12212.t1	RSC011	RSA076	NOTEST	0	0.0829293	inf	1	1	no
scaffold101-aug12213.t1	RSC011	RSA076	OK	1.96076	2.31472	0.239428	0.5451	0.886772	no
scaffold101-aug12214.t1	RSC011	RSA076	OK	8.97871	6.04278	-0.571294	0.10865	0.496306	no
scaffold101-aug12215.t1	RSC011	RSA076	OK	4.89743	4.18517	-0.226737	0.6274	0.913557	no
scaffold101-aug12216.t1	RSC011	RSA076	OK	5.3919	4.05019	-0.412803	0.167	0.609417	no
scaffold101-aug12217.t1	RSC011	RSA076	OK	9.17405	8.06697	-0.185533	0.33965	0.78353	no
scaffold101-aug12218.t1	RSC011	RSA076	OK	59.5042	58.9709	-0.0129879	0.9429	0.984974	no
scaffold101-aug12219.t1	RSC011	RSA076	NOTEST	0	0	0	1	1	no
scaffold101-aug12220.t1	RSC011	RSA076	OK	1.50099	1.31861	-0.186896	0.7034	0.935547	no
scaffold101-aug12221.t1	RSC011	RSA076	OK	3.80853	4.98341	0.387899	0.1781	0.627426	no
scaffold101-aug12222.t1	RSC011	RSA076	OK	1.08594	1.24197	0.193693	0.60655	0.907633	no
scaffold1011-aug23078.t1	RSC011	RSA076	NOTEST	0	0	0	1	1	no
scaffold10124-aug24131.t1	RSC011	RSA076	NOTEST	0	0	0	1	1	no
scaffold10125-aug24132.t1	RSC011	RSA076	NOTEST	0	0	0	1	1	no
scaffold1017-aug23079.t1	RSC011	RSA076	NOTEST	0	0	0	1	1	no
scaffold10192-aug24133.t1	RSC011	RSA076	NOTEST	0	0	0	1	1	no
scaffold10196-aug24134.t1	RSC011	RSA076	NOTEST	35.0369	0	-inf	1	1	no
scaffold102-aug12223.t1	RSC011	RSA076	OK	1.84114	0.982728	-0.905733	0.0749	0.414381	no
scaffold102-aug12224.t1	RSC011	RSA076	OK	14.7288	13.2431	-0.153398	0.52275	0.878025	no
scaffold102-aug12225.t1	RSC011	RSA076	NOTEST	0.132692	0	-inf	1	1	no
scaffold102-aug12226.t1	RSC011	RSA076	NOTEST	0.239084	0	-inf	1	1	no
scaffold102-aug12227.t1	RSC011	RSA076	OK	1.9577	2.91442	0.57405	0.0531	0.341354	no
scaffold102-aug12228.t1	RSC011	RSA076	OK	65.0617	215.286	1.72637	5e-05	0.00151329	yes
scaffold102-aug12229.t1	RSC011	RSA076	OK	24.0781	24.912	0.0491194	0.8592	0.969884	no
scaffold102-aug12230.t1	RSC011	RSA076	NOTEST	0.0551152	0.0643042	0.222463	1	1	no
scaffold102-aug12231.t1	RSC011	RSA076	OK	39.4228	41.3489	0.0688196	0.764	0.952566	no
scaffold102-aug12232.t1	RSC011	RSA076	NOTEST	0	0	0	1	1	no
scaffold102-aug12233.t1	RSC011	RSA076	OK	22.6541	23.1732	0.0326869	0.90525	0.978295	no
scaffold102-aug12234.t1	RSC011	RSA076	OK	20.4963	23.2979	0.184838	0.3506	0.790644	no
scaffold102-aug12235.t1	RSC011	RSA076	OK	26.6489	27.9322	0.0678526	0.78965	0.958063	no
scaffold102-aug12236.t1	RSC011	RSA076	OK	18.8138	14.2037	-0.405519	0.12445	0.52931	no
scaffold102-aug12237.t1	RSC011	RSA076	OK	12.509	10.0701	-0.312894	0.164	0.604481	no
scaffold102-aug12238.t1	RSC011	RSA076	OK	10.2762	8.21801	-0.322446	0.2097	0.66969	no
scaffold102-aug12239.t1	RSC011	RSA076	OK	99.1052	92.8234	-0.0944721	0.60125	0.907598	no
scaffold102-aug12240.t1	RSC011	RSA076	OK	23.7878	23.9602	0.0104175	0.9581	0.987956	no
scaffold102-aug12241.t1	RSC011	RSA076	OK	16.0656	16.1004	0.00311885	0.99175	0.995936	no
scaffold102-aug12242.t1	RSC011	RSA076	OK	32.9525	34.1167	0.0500911	0.80785	0.961246	no
scaffold102-aug12243.t1	RSC011	RSA076	OK	76.0651	86.4647	0.184877	0.32425	0.772771	no
scaffold102-aug12244.t1	RSC011	RSA076	OK	219.482	218.082	-0.00923257	0.9562	0.987528	no
scaffold102-aug12245.t1	RSC011	RSA076	NOTEST	0.47206	0.317015	-0.574419	1	1	no
scaffold102-aug12246.t1	RSC011	RSA076	OK	2.14578	3.46487	0.691303	0.01495	0.152262	no
scaffold102-aug12247.t1	RSC011	RSA076	OK	6.37744	8.75669	0.457408	0.08405	0.436168	no
scaffold102-aug12248.t1	RSC011	RSA076	OK	137.398	226.65	0.722105	5e-05	0.00151329	yes
scaffold102-aug12249.t1	RSC011	RSA076	OK	8.91516	6.50727	-0.454209	0.2146	0.672507	no
scaffold102-aug12250.t1	RSC011	RSA076	OK	20.8843	15.4347	-0.436243	0.07055	0.402663	no
scaffold102-aug12251.t1	RSC011	RSA076	OK	136.438	139.792	0.0350341	0.8707	0.971938	no
scaffold102-aug12252.t1	RSC011	RSA076	OK	21.3413	22.9481	0.104724	0.59525	0.906306	no
scaffold102-aug12253.t1	RSC011	RSA076	OK	1.66886	1.81737	0.122985	0.7058	0.936736	no
scaffold102-aug12254.t1	RSC011	RSA076	OK	7.93959	5.95937	-0.413905	0.05905	0.363121	no
scaffold102-aug12255.t1	RSC011	RSA076	NOTEST	0.0665581	0	-inf	1	1	no
scaffold102-aug12256.t1	RSC011	RSA076	OK	1.59361	1.09623	-0.539744	0.26245	0.719144	no
scaffold102-aug12257.t1	RSC011	RSA076	OK	37.9939	35.3582	-0.103722	0.61205	0.908751	no
scaffold102-aug12258.t1	RSC011	RSA076	NOTEST	0	0	0	1	1	no
scaffold102-aug12259.t1	RSC011	RSA076	OK	32.3272	26.1075	-0.308281	0.10485	0.489441	no
scaffold102-aug12260.t1	RSC011	RSA076	OK	42.9583	49.1973	0.195642	0.3346	0.780434	no
scaffold102-aug12261.t1	RSC011	RSA076	OK	0.872374	1.29398	0.568792	0.20045	0.65831	no
scaffold102-aug12262.t1	RSC011	RSA076	OK	10.0838	11.2997	0.164253	0.4684	0.85682	no
scaffold102-aug12263.t1	RSC011	RSA076	OK	39.6206	26.341	-0.588943	0.00805	0.098097	no
scaffold102-aug12264.t1	RSC011	RSA076	OK	6.08688	10.4224	0.775915	0.0027	0.042965	yes
scaffold102-aug12265.t1	RSC011	RSA076	OK	139.081	158.872	0.191942	0.3396	0.78353	no
scaffold102-aug12266.t1	RSC011	RSA076	OK	1.12273	1.26627	0.173577	0.7151	0.937759	no
scaffold102-aug12267.t1	RSC011	RSA076	OK	43.0053	47.8158	0.152972	0.41935	0.828777	no
scaffold102-aug12268.t1	RSC011	RSA076	OK	47.3531	45.7099	-0.0509505	0.76685	0.953125	no
scaffold10211-aug24135.t1	RSC011	RSA076	NOTEST	0	0	0	1	1	no
scaffold10218-aug24136.t1	RSC011	RSA076	NOTEST	0	0	0	1	1	no
scaffold10260-aug24137.t1	RSC011	RSA076	NOTEST	0.647725	0	-inf	1	1	no
scaffold1028-aug23080.t1	RSC011	RSA076	NOTEST	0	0	0	1	1	no
scaffold10283-aug24138.t1	RSC011	RSA076	NOTEST	0	0	0	1	1	no
scaffold10294-aug24139.t1	RSC011	RSA076	OK	4.93182	8.43384	0.77407	0.3312	0.777525	no
scaffold10297-aug24140.t1	RSC011	RSA076	NOTEST	0	0	0	1	1	no
scaffold103-aug12269.t1	RSC011	RSA076	NOTEST	0.305281	0.115452	-1.40284	1	1	no
scaffold103-aug12270.t1	RSC011	RSA076	NOTEST	0	0	0	1	1	no
scaffold103-aug12271.t1	RSC011	RSA076	NOTEST	0	0	0	1	1	no
scaffold103-aug12272.t1	RSC011	RSA076	OK	18.9449	24.6559	0.380127	0.0699	0.401006	no
scaffold103-aug12273.t1	RSC011	RSA076	NOTEST	0	0	0	1	1	no
scaffold103-aug12274.t1	RSC011	RSA076	NOTEST	0	0	0	1	1	no
scaffold103-aug12275.t1	RSC011	RSA076	NOTEST	0	0	0	1	1	no
scaffold103-aug12276.t1	RSC011	RSA076	NOTEST	0.31188	0.648436	1.05598	1	1	no
scaffold103-aug12277.t1	RSC011	RSA076	NOTEST	0.238038	0.559519	1.233	1	1	no
scaffold103-aug12278.t1	RSC011	RSA076	NOTEST	0	0.156078	inf	1	1	no
scaffold103-aug12279.t1	RSC011	RSA076	OK	4.92999	7.75319	0.653207	0.01395	0.144192	no
scaffold103-aug12280.t1	RSC011	RSA076	OK	8.7503	20.7589	1.24632	5e-05	0.00151329	yes
scaffold103-aug12281.t1	RSC011	RSA076	NOTEST	0.35536	0.124965	-1.50776	1	1	no
scaffold103-aug12282.t1	RSC011	RSA076	NOTEST	0	0	0	1	1	no
scaffold103-aug12283.t1	RSC011	RSA076	OK	0.677773	1.53873	1.18287	0.0064	0.0821708	no
scaffold103-aug12284.t1	RSC011	RSA076	NOTEST	0.335457	0.434009	0.3716	1	1	no
scaffold103-aug12285.t1	RSC011	RSA076	NOTEST	0.537963	0.705023	0.390163	1	1	no
scaffold103-aug12286.t1	RSC011	RSA076	NOTEST	0.390032	0.417885	0.0995152	1	1	no
scaffold103-aug12287.t1	RSC011	RSA076	NOTEST	0.0925746	0.12208	0.399136	1	1	no
scaffold103-aug12288.t1	RSC011	RSA076	NOTEST	0.0702543	0.0516915	-0.442659	1	1	no
scaffold103-aug12289.t1	RSC011	RSA076	NOTEST	0	0	0	1	1	no
scaffold103-aug12290.t1	RSC011	RSA076	OK	65.3959	81.2696	0.313516	0.12265	0.526856	no
scaffold103-aug12291.t1	RSC011	RSA076	OK	31.4689	24.0822	-0.38596	0.05265	0.340034	no
scaffold103-aug12292.t1	RSC011	RSA076	NOTEST	0	0.211461	inf	1	1	no
scaffold103-aug12293.t1	RSC011	RSA076	NOTEST	0	0	0	1	1	no
scaffold103-aug12294.t1	RSC011	RSA076	OK	0.651143	0.980462	0.590488	0.29535	0.750229	no
scaffold103-aug12295.t1	RSC011	RSA076	NOTEST	0	0	0	1	1	no
scaffold103-aug12296.t1	RSC011	RSA076	OK	126.252	129.562	0.037336	0.87665	0.972307	no
scaffold103-aug12297.t1	RSC011	RSA076	OK	5.34245	12.0599	1.17464	0.00695	0.0879321	no
scaffold103-aug12298.t1	RSC011	RSA076	OK	4.50385	3.8236	-0.236229	0.6356	0.916097	no
scaffold103-aug12299.t1	RSC011	RSA076	NOTEST	0	0	0	1	1	no
scaffold103-aug12300.t1	RSC011	RSA076	OK	5.30266	8.48233	0.677744	0.01005	0.115575	no
scaffold103-aug12301.t1	RSC011	RSA076	OK	9.43814	14.8949	0.658242	0.2421	0.707377	no
scaffold103-aug12302.t1	RSC011	RSA076	NOTEST	0	0	0	1	1	no
scaffold103-aug12303.t1	RSC011	RSA076	NOTEST	0.0919204	0	-inf	1	1	no
scaffold103-aug12304.t1	RSC011	RSA076	NOTEST	0.223664	0.449816	1.008	1	1	no
scaffold103-aug12305.t1	RSC011	RSA076	NOTEST	0	0	0	1	1	no
scaffold103-aug12306.t1	RSC011	RSA076	NOTEST	0.137888	0.119011	-0.212398	1	1	no
scaffold103-aug12307.t1	RSC011	RSA076	NOTEST	0.0541553	0	-inf	1	1	no
scaffold103-aug12308.t1	RSC011	RSA076	NOTEST	0.0796536	0.304575	1.93499	1	1	no
scaffold103-aug12309.t1	RSC011	RSA076	NOTEST	0	0	0	1	1	no
scaffold103-aug12310.t1	RSC011	RSA076	NOTEST	0.0980083	0.146896	0.583815	1	1	no
scaffold103-aug12311.t1	RSC011	RSA076	OK	2.84347	4.68239	0.719593	0.11415	0.507447	no
scaffold103-aug12312.t1	RSC011	RSA076	OK	3.42681	3.85805	0.171008	0.6804	0.93117	no
scaffold103-aug12313.t1	RSC011	RSA076	NOTEST	0.550685	0	-inf	1	1	no
scaffold103-aug12314.t1	RSC011	RSA076	NOTEST	0.334684	0.119778	-1.48244	1	1	no
scaffold103-aug12315.t1	RSC011	RSA076	NOTEST	0	0	0	1	1	no
scaffold103-aug12316.t1	RSC011	RSA076	NOTEST	0	0	0	1	1	no
scaffold103-aug12317.t1	RSC011	RSA076	OK	13.7329	5.38525	-1.35055	0.00015	0.0039616	yes
scaffold103-aug12318.t1	RSC011	RSA076	NOTEST	0	0	0	1	1	no
scaffold103-aug12319.t1	RSC011	RSA076	OK	16.059	12.5564	-0.354959	0.16895	0.612648	no
scaffold103-aug12320.t1	RSC011	RSA076	OK	3.08572	2.59692	-0.248808	0.6452	0.9188	no
scaffold103-aug12321.t1	RSC011	RSA076	NOTEST	0	0	0	1	1	no
scaffold103-aug12322.t1	RSC011	RSA076	OK	11.1936	11.1247	-0.00890332	0.9809	0.992401	no
scaffold103-aug12323.t1	RSC011	RSA076	NOTEST	0	0	0	1	1	no
scaffold103-aug12324.t1	RSC011	RSA076	NOTEST	0	0	0	1	1	no
scaffold103-aug12325.t1	RSC011	RSA076	OK	1.38883	1.9823	0.513309	0.68475	0.931224	no
scaffold103-aug12326.t1	RSC011	RSA076	NOTEST	0.0802172	0.119778	0.57838	1	1	no
scaffold103-aug12327.t1	RSC011	RSA076	NOTEST	0.024624	0	-inf	1	1	no
scaffold103-aug12328.t1	RSC011	RSA076	NOTEST	0.0911816	0	-inf	1	1	no
scaffold103-aug12329.t1	RSC011	RSA076	NOTEST	0.0660449	0	-inf	1	1	no
scaffold103-aug12330.t1	RSC011	RSA076	OK	10.9622	10.0003	-0.132504	0.48655	0.864741	no
scaffold103-aug12331.t1	RSC011	RSA076	OK	19.5877	19.012	-0.0430406	0.84965	0.969059	no
scaffold103-aug12332.t1	RSC011	RSA076	OK	7.91309	7.22603	-0.131037	0.5264	0.879843	no
scaffold103-aug12333.t1	RSC011	RSA076	NOTEST	0	0	0	1	1	no
scaffold103-aug12334.t1	RSC011	RSA076	OK	3.90199	3.03497	-0.36253	0.5164	0.874991	no
scaffold103-aug12335.t1	RSC011	RSA076	NOTEST	0	0	0	1	1	no
scaffold103-aug12336.t1	RSC011	RSA076	NOTEST	0.218225	0.499841	1.19565	1	1	no
scaffold103-aug12337.t1	RSC011	RSA076	OK	2.3679	3.34409	0.498008	0.68475	0.931224	no
scaffold103-aug12338.t1	RSC011	RSA076	OK	2.20129	1.91415	-0.201644	0.68055	0.93117	no
scaffold103-aug12339.t1	RSC011	RSA076	OK	17.219	15.3677	-0.1641	0.44125	0.843013	no
scaffold103-aug12340.t1	RSC011	RSA076	NOTEST	0	0	0	1	1	no
scaffold103-aug12341.t1	RSC011	RSA076	OK	48.6349	48.8306	0.00579591	0.9763	0.991265	no
scaffold103-aug12342.t1	RSC011	RSA076	NOTEST	0	0	0	1	1	no
scaffold103-aug12343.t1	RSC011	RSA076	NOTEST	0.118348	0.155822	0.396854	1	1	no
scaffold103-aug12344.t1	RSC011	RSA076	NOTEST	0.138104	0.273693	0.986804	1	1	no
scaffold103-aug12345.t1	RSC011	RSA076	NOTEST	0.0775542	0.310264	2.00022	1	1	no
scaffold103-aug12346.t1	RSC011	RSA076	NOTEST	0	0	0	1	1	no
scaffold103-aug12347.t1	RSC011	RSA076	OK	2.82329	3.19282	0.177451	0.5862	0.902126	no
scaffold103-aug12348.t1	RSC011	RSA076	NOTEST	0	0	0	1	1	no
scaffold103-aug12349.t1	RSC011	RSA076	NOTEST	0	0.0774418	inf	1	1	no
scaffold103-aug12350.t1	RSC011	RSA076	NOTEST	0	0.119989	inf	1	1	no
scaffold103-aug12351.t1	RSC011	RSA076	NOTEST	0	0	0	1	1	no
scaffold103-aug12352.t1	RSC011	RSA076	NOTEST	0.340027	0.236344	-0.524764	1	1	no
scaffold103-aug12353.t1	RSC011	RSA076	NOTEST	0	0	0	1	1	no
scaffold103-aug12354.t1	RSC011	RSA076	NOTEST	0	0	0	1	1	no
scaffold103-aug12355.t1	RSC011	RSA076	NOTEST	0	0	0	1	1	no
scaffold103-aug12356.t1	RSC011	RSA076	NOTEST	0	0	0	1	1	no
scaffold103-aug12357.t1	RSC011	RSA076	OK	1.89142	2.87354	0.60336	0.3512	0.79071	no
scaffold103-aug12358.t1	RSC011	RSA076	NOTEST	0	0	0	1	1	no
scaffold103-aug12359.t1	RSC011	RSA076	OK	45.5036	51.6831	0.18371	0.3479	0.789437	no
scaffold103-aug12360.t1	RSC011	RSA076	OK	4.36913	4.76878	0.126272	0.64935	0.920957	no
scaffold103-aug12361.t1	RSC011	RSA076	NOTEST	0	0	0	1	1	no
scaffold103-aug12362.t1	RSC011	RSA076	NOTEST	0	0	0	1	1	no
scaffold103-aug12363.t1	RSC011	RSA076	OK	2.62707	1.44937	-0.85803	0.0448	0.308864	no
scaffold103-aug12364.t1	RSC011	RSA076	NOTEST	0	0	0	1	1	no
scaffold103-aug12365.t1	RSC011	RSA076	NOTEST	0	0	0	1	1	no
scaffold103-aug12366.t1	RSC011	RSA076	NOTEST	0	0	0	1	1	no
scaffold103-aug12367.t1	RSC011	RSA076	NOTEST	0	0	0	1	1	no
scaffold103-aug12368.t1	RSC011	RSA076	NOTEST	0.52337	0.303594	-0.785685	1	1	no
scaffold103-aug12369.t1	RSC011	RSA076	OK	0	2.45496	inf	0.0005	0.0109558	yes
scaffold103-aug12370.t1	RSC011	RSA076	NOTEST	0	0.476585	inf	1	1	no
scaffold103-aug12371.t1	RSC011	RSA076	NOTEST	0	0	0	1	1	no
scaffold103-aug12372.t1	RSC011	RSA076	NOTEST	0.231012	0	-inf	1	1	no
scaffold103-aug12373.t1	RSC011	RSA076	NOTEST	0	0.14645	inf	1	1	no
scaffold103-aug12374.t1	RSC011	RSA076	NOTEST	0.157017	0.257384	0.712999	1	1	no
scaffold103-aug12375.t1	RSC011	RSA076	NOTEST	0	0	0	1	1	no
scaffold103-aug12376.t1	RSC011	RSA076	NOTEST	0	0	0	1	1	no
scaffold103-aug12377.t1	RSC011	RSA076	OK	1809.59	474.493	-1.93121	5e-05	0.00151329	yes
scaffold103-aug12378.t1	RSC011	RSA076	OK	2.14175	1.04259	-1.03861	0.1556	0.588378	no
scaffold103-aug12379.t1	RSC011	RSA076	NOTEST	0	0	0	1	1	no
scaffold103-aug12380.t1	RSC011	RSA076	NOTEST	0	0	0	1	1	no
scaffold103-aug12381.t1	RSC011	RSA076	OK	114.848	58.8782	-0.963925	5e-05	0.00151329	yes
scaffold103-aug12382.t1	RSC011	RSA076	NOTEST	0	0	0	1	1	no
scaffold103-aug12383.t1	RSC011	RSA076	NOTEST	0	0	0	1	1	no
scaffold103-aug12384.t1	RSC011	RSA076	NOTEST	0	0	0	1	1	no
scaffold103-aug12385.t1	RSC011	RSA076	NOTEST	0.112213	0	-inf	1	1	no
scaffold103-aug12386.t1	RSC011	RSA076	NOTEST	0.0776488	0.109777	0.499539	1	1	no
scaffold103-aug12387.t1	RSC011	RSA076	NOTEST	0	0.772024	inf	1	1	no
scaffold103-aug12388.t1	RSC011	RSA076	NOTEST	0	0	0	1	1	no
scaffold103-aug12389.t1	RSC011	RSA076	NOTEST	0.241542	0	-inf	1	1	no
scaffold103-aug12390.t1	RSC011	RSA076	NOTEST	0	0	0	1	1	no
scaffold103-aug12391.t1	RSC011	RSA076	NOTEST	0	0	0	1	1	no
scaffold103-aug12392.t1	RSC011	RSA076	NOTEST	0	0	0	1	1	no
scaffold103-aug12393.t1	RSC011	RSA076	NOTEST	0	0	0	1	1	no
scaffold103-aug12394.t1	RSC011	RSA076	NOTEST	0	0	0	1	1	no
scaffold103-aug12395.t1	RSC011	RSA076	NOTEST	0	0	0	1	1	no
scaffold103-aug12396.t1	RSC011	RSA076	NOTEST	0	0	0	1	1	no
scaffold103-aug12397.t1	RSC011	RSA076	NOTEST	0	0	0	1	1	no
scaffold103-aug12398.t1	RSC011	RSA076	NOTEST	0	0.301712	inf	1	1	no
scaffold103-aug12399.t1	RSC011	RSA076	NOTEST	0	0.0526014	inf	1	1	no
scaffold103-aug12400.t1	RSC011	RSA076	NOTEST	0	0	0	1	1	no
scaffold103-aug12401.t1	RSC011	RSA076	NOTEST	0	0	0	1	1	no
scaffold10314-aug24141.t1	RSC011	RSA076	NOTEST	1.44086	0	-inf	1	1	no
scaffold10318-aug24142.t1	RSC011	RSA076	OK	9.71311	4.97363	-0.965635	0.2976	0.752778	no
scaffold10322-aug24143.t1	RSC011	RSA076	NOTEST	0	0	0	1	1	no
scaffold10335-aug24144.t1	RSC011	RSA076	OK	29.2143	17.7239	-0.720978	0.05905	0.363121	no
scaffold10339-aug24145.t1	RSC011	RSA076	NOTEST	2.70886	0	-inf	1	1	no
scaffold10345-aug24146.t1	RSC011	RSA076	OK	26.7856	23.8089	-0.169956	0.74125	0.946543	no
scaffold10353-aug24147.t1	RSC011	RSA076	NOTEST	0	0	0	1	1	no
scaffold10360-aug24148.t1	RSC011	RSA076	NOTEST	0	0	0	1	1	no
scaffold10369-aug24149.t1	RSC011	RSA076	NOTEST	0.63822	0	-inf	1	1	no
scaffold10374-aug24150.t1	RSC011	RSA076	NOTEST	0	0	0	1	1	no
scaffold10376-aug24151.t1	RSC011	RSA076	NOTEST	0	0	0	1	1	no
scaffold10389-aug24152.t1	RSC011	RSA076	NOTEST	0	0	0	1	1	no
scaffold10394-aug24153.t1	RSC011	RSA076	NOTEST	0	0	0	1	1	no
scaffold104-aug12402.t1	RSC011	RSA076	NOTEST	0.0135178	0	-inf	1	1	no
scaffold104-aug12403.t1	RSC011	RSA076	NOTEST	0.0510642	0.112827	1.14373	1	1	no
scaffold104-aug12404.t1	RSC011	RSA076	NOTEST	0	0	0	1	1	no
scaffold104-aug12405.t1	RSC011	RSA076	NOTEST	0	0	0	1	1	no
scaffold104-aug12406.t1	RSC011	RSA076	NOTEST	0	0	0	1	1	no
scaffold104-aug12407.t1	RSC011	RSA076	NOTEST	0	0	0	1	1	no
scaffold104-aug12408.t1	RSC011	RSA076	NOTEST	0.0504537	0.0673539	0.416803	1	1	no
scaffold104-aug12409.t1	RSC011	RSA076	NOTEST	0	0	0	1	1	no
scaffold104-aug12410.t1	RSC011	RSA076	NOTEST	0	0	0	1	1	no
scaffold104-aug12411.t1	RSC011	RSA076	OK	3.71371	5.09845	0.457197	0.16105	0.598691	no
scaffold104-aug12412.t1	RSC011	RSA076	NOTEST	0.285032	0.637146	1.1605	1	1	no
scaffold104-aug12413.t1	RSC011	RSA076	OK	23.2532	17.9807	-0.370975	0.41345	0.825854	no
scaffold104-aug12414.t1	RSC011	RSA076	NOTEST	0.326526	0.418658	0.358575	1	1	no
scaffold104-aug12415.t1	RSC011	RSA076	NOTEST	0	0	0	1	1	no
scaffold104-aug12416.t1	RSC011	RSA076	NOTEST	0.213481	0	-inf	1	1	no
scaffold104-aug12417.t1	RSC011	RSA076	NOTEST	0	0.0948096	inf	1	1	no
scaffold104-aug12418.t1	RSC011	RSA076	NOTEST	0	0	0	1	1	no
scaffold104-aug12419.t1	RSC011	RSA076	NOTEST	0	0.094587	inf	1	1	no
scaffold104-aug12420.t1	RSC011	RSA076	OK	2.48723	1.28139	-0.956829	0.0725	0.407547	no
scaffold104-aug12421.t1	RSC011	RSA076	NOTEST	0	0	0	1	1	no
scaffold104-aug12422.t1	RSC011	RSA076	OK	164.76	5.03302	-5.03279	5e-05	0.00151329	yes
scaffold104-aug12423.t1	RSC011	RSA076	NOTEST	0	2.24309	inf	1	1	no
scaffold104-aug12424.t1	RSC011	RSA076	NOTEST	0	0	0	1	1	no
scaffold104-aug12425.t1	RSC011	RSA076	NOTEST	0	0	0	1	1	no
scaffold104-aug12426.t1	RSC011	RSA076	NOTEST	0	0	0	1	1	no
scaffold104-aug12427.t1	RSC011	RSA076	NOTEST	0.132218	0	-inf	1	1	no
scaffold104-aug12428.t1	RSC011	RSA076	NOTEST	0	0	0	1	1	no
scaffold104-aug12429.t1	RSC011	RSA076	OK	14.3721	13.6335	-0.0761153	0.78935	0.958063	no
scaffold104-aug12430.t1	RSC011	RSA076	NOTEST	0	0	0	1	1	no
scaffold104-aug12431.t1	RSC011	RSA076	OK	2.37447	0.244394	-3.28032	0.2438	0.707506	no
scaffold104-aug12432.t1	RSC011	RSA076	NOTEST	0	0.193707	inf	1	1	no
scaffold104-aug12433.t1	RSC011	RSA076	NOTEST	0.119755	0	-inf	1	1	no
scaffold104-aug12434.t1	RSC011	RSA076	NOTEST	0.215251	0.0545043	-1.98158	1	1	no
scaffold104-aug12435.t1	RSC011	RSA076	OK	2.02899	4.1642	1.03728	0.00155	0.0275706	yes
scaffold104-aug12436.t1	RSC011	RSA076	NOTEST	0	0	0	1	1	no
scaffold104-aug12437.t1	RSC011	RSA076	NOTEST	0	0	0	1	1	no
scaffold104-aug12438.t1	RSC011	RSA076	NOTEST	0	0	0	1	1	no
scaffold104-aug12439.t1	RSC011	RSA076	NOTEST	0	0.400196	inf	1	1	no
scaffold104-aug12440.t1	RSC011	RSA076	NOTEST	0	0	0	1	1	no
scaffold104-aug12441.t1	RSC011	RSA076	NOTEST	0	0	0	1	1	no
scaffold104-aug12442.t1	RSC011	RSA076	NOTEST	0	0	0	1	1	no
scaffold104-aug12443.t1	RSC011	RSA076	NOTEST	0	0	0	1	1	no
scaffold104-aug12444.t1	RSC011	RSA076	OK	0	6.56921	inf	5e-05	0.00151329	yes
scaffold104-aug12445.t1	RSC011	RSA076	NOTEST	0	0	0	1	1	no
scaffold104-aug12446.t1	RSC011	RSA076	NOTEST	0	0	0	1	1	no
scaffold104-aug12447.t1	RSC011	RSA076	OK	0	30.8134	inf	5e-05	0.00151329	yes
scaffold104-aug12448.t1	RSC011	RSA076	OK	22.482	26.3134	0.227027	0.2788	0.732242	no
scaffold104-aug12449.t1	RSC011	RSA076	OK	1.12303	4.22546	1.91172	5e-05	0.00151329	yes
scaffold104-aug12450.t1	RSC011	RSA076	NOTEST	0.51656	0	-inf	1	1	no
scaffold104-aug12451.t1	RSC011	RSA076	NOTEST	0	0	0	1	1	no
scaffold104-aug12452.t1	RSC011	RSA076	NOTEST	0	0	0	1	1	no
scaffold104-aug12453.t1	RSC011	RSA076	NOTEST	0	0	0	1	1	no
scaffold104-aug12454.t1	RSC011	RSA076	NOTEST	0	0	0	1	1	no
scaffold104-aug12455.t1	RSC011	RSA076	NOTEST	0	0	0	1	1	no
scaffold104-aug12456.t1	RSC011	RSA076	NOTEST	0	0	0	1	1	no
scaffold104-aug12457.t1	RSC011	RSA076	NOTEST	0	0	0	1	1	no
scaffold104-aug12458.t1	RSC011	RSA076	NOTEST	0	0	0	1	1	no
scaffold104-aug12459.t1	RSC011	RSA076	NOTEST	0	0	0	1	1	no
scaffold104-aug12460.t1	RSC011	RSA076	OK	4.19393	3.47203	-0.27252	0.42045	0.829319	no
scaffold104-aug12461.t1	RSC011	RSA076	NOTEST	0	0	0	1	1	no
scaffold104-aug12462.t1	RSC011	RSA076	OK	5.74422	5.06058	-0.182809	0.87285	0.972118	no
scaffold104-aug12463.t1	RSC011	RSA076	NOTEST	0.276693	0	-inf	1	1	no
scaffold104-aug12464.t1	RSC011	RSA076	NOTEST	0	0	0	1	1	no
scaffold104-aug12465.t1	RSC011	RSA076	NOTEST	0	0.0896263	inf	1	1	no
scaffold104-aug12466.t1	RSC011	RSA076	NOTEST	0	0	0	1	1	no
scaffold104-aug12467.t1	RSC011	RSA076	NOTEST	0	0	0	1	1	no
scaffold104-aug12468.t1	RSC011	RSA076	NOTEST	0	0	0	1	1	no
scaffold104-aug12469.t1	RSC011	RSA076	NOTEST	0	0	0	1	1	no
scaffold104-aug12470.t1	RSC011	RSA076	OK	7.02921	8.84923	0.332189	0.32415	0.772771	no
scaffold104-aug12471.t1	RSC011	RSA076	NOTEST	0	0	0	1	1	no
scaffold104-aug12472.t1	RSC011	RSA076	NOTEST	0.214723	0.150797	-0.509864	1	1	no
scaffold104-aug12473.t1	RSC011	RSA076	NOTEST	0	0	0	1	1	no
scaffold104-aug12474.t1	RSC011	RSA076	NOTEST	0	0	0	1	1	no
scaffold104-aug12475.t1	RSC011	RSA076	NOTEST	0.145175	0.223824	0.624575	1	1	no
scaffold104-aug12476.t1	RSC011	RSA076	NOTEST	0	0	0	1	1	no
scaffold104-aug12477.t1	RSC011	RSA076	NOTEST	0	0	0	1	1	no
scaffold104-aug12478.t1	RSC011	RSA076	NOTEST	0	0	0	1	1	no
scaffold104-aug12479.t1	RSC011	RSA076	OK	1.7909	4.82721	1.4305	0.043	0.300783	no
scaffold104-aug12480.t1	RSC011	RSA076	NOTEST	0	0	0	1	1	no
scaffold104-aug12481.t1	RSC011	RSA076	NOTEST	0.681393	0.140439	-2.27855	1	1	no
scaffold104-aug12482.t1	RSC011	RSA076	NOTEST	0.0505815	0.0574628	0.18402	1	1	no
scaffold104-aug12483.t1	RSC011	RSA076	NOTEST	0.0825534	0.0961872	0.220517	1	1	no
scaffold104-aug12484.t1	RSC011	RSA076	NOTEST	0	0	0	1	1	no
scaffold104-aug12485.t1	RSC011	RSA076	NOTEST	0.0904546	0	-inf	1	1	no
scaffold104-aug12486.t1	RSC011	RSA076	OK	11.3939	14.5059	0.348371	0.1524	0.581952	no
scaffold104-aug12487.t1	RSC011	RSA076	OK	0.396796	0.837742	1.07811	0.3683	0.798319	no
scaffold104-aug12488.t1	RSC011	RSA076	OK	131.68	33.0773	-1.99312	5e-05	0.00151329	yes
scaffold104-aug12489.t1	RSC011	RSA076	OK	10.0413	2.61022	-1.94371	0.00375	0.056625	no
scaffold104-aug12490.t1	RSC011	RSA076	OK	65.2001	41.0846	-0.666275	0.0047	0.0658854	no
scaffold104-aug12491.t1	RSC011	RSA076	NOTEST	0.0516857	0	-inf	1	1	no
scaffold104-aug12492.t1	RSC011	RSA076	NOTEST	0	0	0	1	1	no
scaffold10421-aug24154.t1	RSC011	RSA076	NOTEST	0	0	0	1	1	no
scaffold10441-aug24155.t1	RSC011	RSA076	NOTEST	0	0	0	1	1	no
scaffold10446-aug24156.t1	RSC011	RSA076	NOTEST	0	0	0	1	1	no
scaffold1045-aug23081.t1	RSC011	RSA076	NOTEST	0	0	0	1	1	no
scaffold105-aug12493.t1	RSC011	RSA076	OK	178.596	188.459	0.0775539	0.68655	0.931311	no
scaffold105-aug12494.t1	RSC011	RSA076	NOTEST	0.273875	0.268692	-0.0275632	1	1	no
scaffold105-aug12495.t1	RSC011	RSA076	OK	30.7303	23.9973	-0.356794	0.08015	0.427918	no
scaffold105-aug12496.t1	RSC011	RSA076	OK	336.879	293.405	-0.19934	0.47365	0.859001	no
scaffold105-aug12497.t1	RSC011	RSA076	OK	23.152	22.5364	-0.03888	0.87055	0.971904	no
scaffold105-aug12498.t1	RSC011	RSA076	OK	16.0802	15.4145	-0.0609911	0.77545	0.955282	no
scaffold105-aug12499.t1	RSC011	RSA076	NOTEST	0	0	0	1	1	no
scaffold105-aug12500.t1	RSC011	RSA076	NOTEST	0.0725199	0	-inf	1	1	no
scaffold105-aug12501.t1	RSC011	RSA076	OK	57.4396	52.9773	-0.116671	0.5335	0.884074	no
scaffold105-aug12502.t1	RSC011	RSA076	OK	16.8386	14.9297	-0.173584	0.4564	0.850363	no
scaffold105-aug12503.t1	RSC011	RSA076	OK	20.6031	16.8824	-0.287345	0.41745	0.828246	no
scaffold105-aug12504.t1	RSC011	RSA076	OK	0.590619	1.46501	1.31061	0.31955	0.768841	no
scaffold105-aug12505.t1	RSC011	RSA076	OK	21.7399	17.6261	-0.302631	0.1091	0.49725	no
scaffold105-aug12506.t1	RSC011	RSA076	OK	381.332	378.784	-0.00967002	0.95785	0.987956	no
scaffold105-aug12507.t1	RSC011	RSA076	OK	321.057	353.185	0.137595	0.5036	0.86898	no
scaffold105-aug12508.t1	RSC011	RSA076	OK	23.2937	18.335	-0.345341	0.09125	0.454679	no
scaffold105-aug12509.t1	RSC011	RSA076	OK	38.5883	33.0005	-0.225676	0.212	0.67061	no
scaffold105-aug12510.t1	RSC011	RSA076	OK	12.2233	14.3655	0.232972	0.2636	0.719144	no
scaffold105-aug12511.t1	RSC011	RSA076	OK	9.43914	8.50786	-0.149859	0.4802	0.8613	no
scaffold105-aug12512.t1	RSC011	RSA076	OK	33.7833	23.4773	-0.525041	0.0127	0.134884	no
scaffold105-aug12513.t1	RSC011	RSA076	OK	33.4386	31.9102	-0.0674977	0.7274	0.942177	no
scaffold105-aug12514.t1	RSC011	RSA076	OK	136.991	135.55	-0.015249	0.9296	0.983396	no
scaffold105-aug12515.t1	RSC011	RSA076	OK	6.11789	5.2868	-0.21064	0.5873	0.902319	no
scaffold105-aug12516.t1	RSC011	RSA076	OK	9.2827	9.56063	0.0425601	0.86045	0.969884	no
scaffold105-aug12517.t1	RSC011	RSA076	NOTEST	0.0915793	0.0712267	-0.362603	1	1	no
scaffold105-aug12518.t1	RSC011	RSA076	NOTEST	0	0	0	1	1	no
scaffold105-aug12519.t1	RSC011	RSA076	NOTEST	0.0901293	0.0823741	-0.129806	1	1	no
scaffold105-aug12520.t1	RSC011	RSA076	NOTEST	0	0	0	1	1	no
scaffold105-aug12521.t1	RSC011	RSA076	NOTEST	0.174298	0.226125	0.375565	1	1	no
scaffold105-aug12522.t1	RSC011	RSA076	OK	33.4661	32.148	-0.0579706	0.7818	0.956137	no
scaffold105-aug12523.t1	RSC011	RSA076	OK	12.4369	11.3491	-0.132051	0.52465	0.87929	no
scaffold105-aug12524.t1	RSC011	RSA076	OK	2.68211	1.14715	-1.22531	0.0384	0.281357	no
scaffold105-aug12525.t1	RSC011	RSA076	NOTEST	0	0	0	1	1	no
scaffold105-aug12526.t1	RSC011	RSA076	NOTEST	0	0	0	1	1	no
scaffold105-aug12527.t1	RSC011	RSA076	NOTEST	0	0.141285	inf	1	1	no
scaffold105-aug12528.t1	RSC011	RSA076	OK	14.3675	10.9745	-0.388663	0.07765	0.421421	no
scaffold105-aug12529.t1	RSC011	RSA076	OK	13.6644	13.4181	-0.026243	0.909	0.978735	no
scaffold105-aug12530.t1	RSC011	RSA076	OK	0.556965	1.92257	1.78738	0.00375	0.056625	no
scaffold105-aug12531.t1	RSC011	RSA076	OK	20.9745	29.0432	0.469566	0.28355	0.737055	no
scaffold105-aug12532.t1	RSC011	RSA076	OK	129.706	122.343	-0.0843082	0.6339	0.915757	no
scaffold105-aug12533.t1	RSC011	RSA076	OK	172.063	157.053	-0.131688	0.493	0.866824	no
scaffold105-aug12534.t1	RSC011	RSA076	OK	71.8517	59.1211	-0.281349	0.12485	0.52931	no
scaffold105-aug12535.t1	RSC011	RSA076	OK	49.0621	44.3313	-0.146282	0.44255	0.843674	no
scaffold105-aug12536.t1	RSC011	RSA076	NOTEST	0.231997	0.506549	1.12659	1	1	no
scaffold105-aug12537.t1	RSC011	RSA076	OK	2.84813	3.19856	0.167404	0.79615	0.958623	no
scaffold105-aug12538.t1	RSC011	RSA076	NOTEST	0.103131	0.258702	1.32681	1	1	no
scaffold105-aug12539.t1	RSC011	RSA076	OK	26.0887	22.9258	-0.186452	0.3495	0.790407	no
scaffold105-aug12540.t1	RSC011	RSA076	NOTEST	0.347206	1.42252	2.03459	1	1	no
scaffold10501-aug24157.t1	RSC011	RSA076	NOTEST	0	0	0	1	1	no
scaffold10547-aug24158.t1	RSC011	RSA076	NOTEST	0	0	0	1	1	no
scaffold1057-aug23082.t1	RSC011	RSA076	NOTEST	0.126043	0.0695609	-0.85757	1	1	no
scaffold10582-aug24159.t1	RSC011	RSA076	OK	14.6645	13.4049	-0.12957	0.764	0.952566	no
scaffold10589-aug24160.t1	RSC011	RSA076	NOTEST	0.880734	0	-inf	1	1	no
scaffold106-aug12541.t1	RSC011	RSA076	OK	1.03398	0.584934	-0.821867	0.1727	0.618656	no
scaffold106-aug12542.t1	RSC011	RSA076	OK	5.62359	2.05963	-1.4491	0.0042	0.0613527	no
scaffold106-aug12543.t1	RSC011	RSA076	OK	7.4314	6.34603	-0.22778	0.35955	0.795709	no
scaffold106-aug12544.t1	RSC011	RSA076	OK	9.92401	9.34841	-0.0862016	0.7059	0.936736	no
scaffold106-aug12545.t1	RSC011	RSA076	OK	13.2532	12.8919	-0.0398772	0.83715	0.967344	no
scaffold106-aug12546.t1	RSC011	RSA076	OK	30.7617	25.97	-0.244289	0.17615	0.624413	no
scaffold106-aug12547.t1	RSC011	RSA076	OK	17.3051	16.5086	-0.0679771	0.7698	0.95372	no
scaffold106-aug12548.t1	RSC011	RSA076	OK	14.3692	20.15	0.487795	0.10075	0.480804	no
scaffold106-aug12549.t1	RSC011	RSA076	OK	28.0899	25.768	-0.124471	0.58505	0.901432	no
scaffold106-aug12550.t1	RSC011	RSA076	OK	139.592	138.545	-0.0108614	0.9505	0.986209	no
scaffold106-aug12551.t1	RSC011	RSA076	OK	11.4146	11.9365	0.0644999	0.76745	0.953151	no
scaffold106-aug12552.t1	RSC011	RSA076	OK	29.9194	28.9593	-0.0470521	0.7932	0.958623	no
scaffold106-aug12553.t1	RSC011	RSA076	OK	20.4524	16.3366	-0.324158	0.12405	0.52862	no
scaffold106-aug12554.t1	RSC011	RSA076	OK	35.4564	37.1962	0.0691094	0.7246	0.940738	no
scaffold106-aug12555.t1	RSC011	RSA076	OK	4.21288	5.89084	0.483665	0.22355	0.683291	no
scaffold106-aug12556.t1	RSC011	RSA076	OK	44.6312	51.7639	0.213892	0.2619	0.719144	no
scaffold106-aug12557.t1	RSC011	RSA076	OK	145.811	148.024	0.0217367	0.89695	0.975899	no
scaffold106-aug12558.t1	RSC011	RSA076	OK	445.839	383.606	-0.216896	0.20725	0.667028	no
scaffold106-aug12559.t1	RSC011	RSA076	OK	46.1549	45.0118	-0.0361814	0.84815	0.968398	no
scaffold106-aug12560.t1	RSC011	RSA076	OK	65.9556	68.708	0.0589828	0.7739	0.954828	no
scaffold106-aug12561.t1	RSC011	RSA076	OK	2.00868	2.27564	0.180029	0.6871	0.931602	no
scaffold106-aug12562.t1	RSC011	RSA076	NOTEST	0.72205	1.03825	0.523988	1	1	no
scaffold106-aug12563.t1	RSC011	RSA076	OK	16.0304	16.3298	0.0266966	0.90775	0.978735	no
scaffold106-aug12564.t1	RSC011	RSA076	OK	40.1599	43.4152	0.112443	0.55915	0.89243	no
scaffold106-aug12565.t1	RSC011	RSA076	OK	60.1736	62.8367	0.0624761	0.75715	0.952566	no
scaffold106-aug12566.t1	RSC011	RSA076	OK	456.84	494.588	0.114539	0.50115	0.868293	no
scaffold106-aug12567.t1	RSC011	RSA076	OK	246.617	215.979	-0.191378	0.28985	0.743317	no
scaffold106-aug12568.t1	RSC011	RSA076	OK	99.6594	104.678	0.0708818	0.67835	0.93082	no
scaffold106-aug12569.t1	RSC011	RSA076	NOTEST	0.0695076	0	-inf	1	1	no
scaffold106-aug12570.t1	RSC011	RSA076	OK	59.5909	62.0538	0.0584271	0.73345	0.943958	no
scaffold106-aug12571.t1	RSC011	RSA076	OK	2.14557	1.65813	-0.371806	0.223	0.682666	no
scaffold106-aug12572.t1	RSC011	RSA076	OK	74.6413	87.3316	0.22653	0.22715	0.687338	no
scaffold106-aug12573.t1	RSC011	RSA076	OK	2.6799	4.39394	0.713333	0.00705	0.0887929	no
scaffold106-aug12574.t1	RSC011	RSA076	OK	65.0171	35.7043	-0.864723	0.00155	0.0275706	yes
scaffold106-aug12575.t1	RSC011	RSA076	OK	78.7734	55.775	-0.498088	0.0079	0.0970352	no
scaffold106-aug12576.t1	RSC011	RSA076	OK	1036.77	1009.54	-0.0383987	0.8352	0.967144	no
scaffold106-aug12577.t1	RSC011	RSA076	NOTEST	0.131401	0.126741	-0.0520954	1	1	no
scaffold106-aug12578.t1	RSC011	RSA076	OK	6.73749	6.44385	-0.0642878	0.85605	0.969766	no
scaffold106-aug12579.t1	RSC011	RSA076	OK	6.01039	2.69094	-1.15935	0.4796	0.8613	no
scaffold106-aug12580.t1	RSC011	RSA076	NOTEST	0	0	0	1	1	no
scaffold106-aug12581.t1	RSC011	RSA076	OK	11.0335	9.95115	-0.148959	0.57565	0.897276	no
scaffold106-aug12582.t1	RSC011	RSA076	OK	1.0199	0.068363	-3.89907	0.2493	0.709906	no
scaffold106-aug12583.t1	RSC011	RSA076	OK	0.983679	1.72699	0.812004	0.34525	0.787039	no
scaffold106-aug12584.t1	RSC011	RSA076	OK	3.49022	2.44382	-0.51418	0.55405	0.8902	no
scaffold106-aug12585.t1	RSC011	RSA076	NOTEST	0	0	0	1	1	no
scaffold106-aug12586.t1	RSC011	RSA076	OK	8.99815	7.86991	-0.19328	0.5427	0.886211	no
scaffold106-aug12587.t1	RSC011	RSA076	OK	6.74614	6.24459	-0.111455	0.7804	0.955282	no
scaffold106-aug12588.t1	RSC011	RSA076	OK	11.2947	10.4658	-0.109951	0.79835	0.959401	no
scaffold106-aug12589.t1	RSC011	RSA076	OK	18.783	23.3405	0.313408	0.321	0.769779	no
scaffold106-aug12590.t1	RSC011	RSA076	OK	76.2725	72.3834	-0.0755025	0.6622	0.926133	no
scaffold106-aug12591.t1	RSC011	RSA076	OK	15.7046	15.6871	-0.00160634	0.9921	0.996043	no
scaffold106-aug12592.t1	RSC011	RSA076	OK	85.3577	100.511	0.235763	0.19655	0.652131	no
scaffold106-aug12593.t1	RSC011	RSA076	NOTEST	0	0	0	1	1	no
scaffold106-aug12594.t1	RSC011	RSA076	OK	27.2863	28.0542	0.0400388	0.845	0.968364	no
scaffold106-aug12595.t1	RSC011	RSA076	NOTEST	0.452024	0.559999	0.309026	1	1	no
scaffold106-aug12596.t1	RSC011	RSA076	NOTEST	0	0	0	1	1	no
scaffold106-aug12597.t1	RSC011	RSA076	NOTEST	0.486386	0.173099	-1.4905	1	1	no
scaffold106-aug12598.t1	RSC011	RSA076	NOTEST	0	0.111206	inf	1	1	no
scaffold1060-aug23083.t1	RSC011	RSA076	OK	1.53814	0	-inf	5e-05	0.00151329	yes
scaffold10608-aug24161.t1	RSC011	RSA076	NOTEST	0	0	0	1	1	no
scaffold10617-aug24162.t1	RSC011	RSA076	NOTEST	0	0	0	1	1	no
scaffold1063-aug23084.t1	RSC011	RSA076	NOTEST	0	0	0	1	1	no
scaffold10639-aug24164.t1	RSC011	RSA076	NOTEST	0	0	0	1	1	no
scaffold10641-aug24165.t1	RSC011	RSA076	OK	0.997836	10.8945	3.44865	0.0847	0.437417	no
scaffold10642-aug24166.t1	RSC011	RSA076	NOTEST	0	0	0	1	1	no
scaffold10652-aug24167.t1	RSC011	RSA076	NOTEST	0	0	0	1	1	no
scaffold10654-aug24168.t1	RSC011	RSA076	OK	72.9357	70.4788	-0.0494354	0.857	0.969884	no
scaffold10663-aug24169.t1	RSC011	RSA076	OK	4.44801	3.12493	-0.509334	0.53445	0.88457	no
scaffold10664-aug24170.t1	RSC011	RSA076	OK	9.93756	20.4879	1.04381	0.11095	0.502385	no
scaffold10666-aug24171.t1	RSC011	RSA076	OK	1.36567	1.52144	0.155829	0.5355	0.88496	no
scaffold10678-aug24172.t1	RSC011	RSA076	NOTEST	0	0	0	1	1	no
scaffold1068-aug23085.t1	RSC011	RSA076	OK	1.15316	0	-inf	5e-05	0.00151329	yes
scaffold107-aug12599.t1	RSC011	RSA076	NOTEST	0	0	0	1	1	no
scaffold107-aug12600.t1	RSC011	RSA076	NOTEST	0.175893	0	-inf	1	1	no
scaffold107-aug12601.t1	RSC011	RSA076	OK	8.81491	11.556	0.390622	0.177	0.625829	no
scaffold107-aug12602.t1	RSC011	RSA076	OK	10.8644	11.0736	0.0275131	0.88945	0.974752	no
scaffold107-aug12603.t1	RSC011	RSA076	NOTEST	0	0	0	1	1	no
scaffold107-aug12604.t1	RSC011	RSA076	OK	1.97567	2.13679	0.113104	0.7279	0.942177	no
scaffold107-aug12605.t1	RSC011	RSA076	NOTEST	0.170134	0.197771	0.217161	1	1	no
scaffold107-aug12606.t1	RSC011	RSA076	OK	31.9593	17.9275	-0.834058	5e-05	0.00151329	yes
scaffold107-aug12607.t1	RSC011	RSA076	NOTEST	0	0.102122	inf	1	1	no
scaffold107-aug12608.t1	RSC011	RSA076	NOTEST	0	0	0	1	1	no
scaffold107-aug12609.t1	RSC011	RSA076	NOTEST	0	0	0	1	1	no
scaffold107-aug12610.t1	RSC011	RSA076	NOTEST	0	0	0	1	1	no
scaffold107-aug12611.t1	RSC011	RSA076	NOTEST	0	0	0	1	1	no
scaffold107-aug12612.t1	RSC011	RSA076	OK	19.0966	15.203	-0.328963	0.0822	0.433038	no
scaffold107-aug12613.t1	RSC011	RSA076	NOTEST	0	0	0	1	1	no
scaffold107-aug12614.t1	RSC011	RSA076	OK	29.3525	29.3272	-0.00124535	0.9941	0.997049	no
scaffold107-aug12615.t1	RSC011	RSA076	NOTEST	0	0	0	1	1	no
scaffold107-aug12616.t1	RSC011	RSA076	OK	4.73879	0.409436	-3.53281	0.2499	0.709906	no
scaffold107-aug12617.t1	RSC011	RSA076	OK	295.006	446.585	0.598192	0.0006	0.0125909	yes
scaffold107-aug12618.t1	RSC011	RSA076	OK	41.278	39.202	-0.0744456	0.7104	0.937008	no
scaffold107-aug12619.t1	RSC011	RSA076	OK	11.5342	12.3648	0.100318	0.7039	0.935547	no
scaffold107-aug12620.t1	RSC011	RSA076	OK	64.2626	55.2837	-0.217127	0.31105	0.763301	no
scaffold107-aug12621.t1	RSC011	RSA076	OK	2.94023	3.94249	0.423179	0.50285	0.86898	no
scaffold107-aug12622.t1	RSC011	RSA076	OK	9.94753	10.3565	0.0581317	0.7593	0.952566	no
scaffold107-aug12623.t1	RSC011	RSA076	OK	4407.96	4891.66	0.150214	0.3534	0.792483	no
scaffold107-aug12624.t1	RSC011	RSA076	OK	116.521	117.416	0.0110361	0.9534	0.986521	no
scaffold107-aug12625.t1	RSC011	RSA076	OK	124.977	135.437	0.115955	0.546	0.887138	no
scaffold107-aug12626.t1	RSC011	RSA076	NOTEST	0.31452	0	-inf	1	1	no
scaffold107-aug12627.t1	RSC011	RSA076	OK	11.5019	11.7481	0.0305505	0.8736	0.972118	no
scaffold107-aug12628.t1	RSC011	RSA076	NOTEST	0.0503092	0.0586646	0.221667	1	1	no
scaffold107-aug12629.t1	RSC011	RSA076	OK	29.4727	34.4624	0.225642	0.23685	0.700808	no
scaffold107-aug12630.t1	RSC011	RSA076	OK	23.868	24.1254	0.0154742	0.9347	0.983811	no
scaffold107-aug12631.t1	RSC011	RSA076	OK	117.401	104.463	-0.168459	0.34225	0.785829	no
scaffold107-aug12632.t1	RSC011	RSA076	OK	1.77566	1.10038	-0.690362	0.0817	0.432207	no
scaffold107-aug12633.t1	RSC011	RSA076	NOTEST	0	0	0	1	1	no
scaffold107-aug12634.t1	RSC011	RSA076	OK	8.38073	9.02102	0.106215	0.6944	0.93289	no
scaffold107-aug12635.t1	RSC011	RSA076	NOTEST	0.265984	0	-inf	1	1	no
scaffold107-aug12636.t1	RSC011	RSA076	OK	7.13687	4.7488	-0.587728	0.02295	0.200769	no
scaffold107-aug12637.t1	RSC011	RSA076	OK	2.31741	3.92823	0.761363	0.10395	0.486852	no
scaffold107-aug12638.t1	RSC011	RSA076	OK	4.74009	4.33873	-0.12764	0.76645	0.952985	no
scaffold107-aug12639.t1	RSC011	RSA076	NOTEST	0.725653	0.534416	-0.441318	1	1	no
scaffold107-aug12640.t1	RSC011	RSA076	OK	22.6587	33.0851	0.546118	0.00425	0.0616294	no
scaffold107-aug12641.t1	RSC011	RSA076	OK	66.5529	62.1045	-0.0998027	0.6261	0.913557	no
scaffold107-aug12642.t1	RSC011	RSA076	NOTEST	0.68711	0.500058	-0.458446	1	1	no
scaffold107-aug12643.t1	RSC011	RSA076	NOTEST	0	0	0	1	1	no
scaffold107-aug12644.t1	RSC011	RSA076	NOTEST	0	0	0	1	1	no
scaffold1070-aug23086.t1	RSC011	RSA076	NOTEST	0	0.637971	inf	1	1	no
scaffold10701-aug24173.t1	RSC011	RSA076	NOTEST	0	0	0	1	1	no
scaffold1071-aug23087.t1	RSC011	RSA076	NOTEST	0	0.179753	inf	1	1	no
scaffold10710-aug24174.t1	RSC011	RSA076	NOTEST	0	0	0	1	1	no
scaffold10728-aug24175.t1	RSC011	RSA076	NOTEST	0	0	0	1	1	no
scaffold10730-aug24176.t1	RSC011	RSA076	NOTEST	0	0	0	1	1	no
scaffold10741-aug24177.t1	RSC011	RSA076	NOTEST	0.371033	0	-inf	1	1	no
scaffold10753-aug24178.t1	RSC011	RSA076	NOTEST	2.70886	3.71047	0.453918	1	1	no
scaffold1076-aug23088.t1	RSC011	RSA076	NOTEST	0	0	0	1	1	no
scaffold10786-aug24179.t1	RSC011	RSA076	OK	310.631	360.856	0.216219	0.3581	0.795096	no
scaffold1079-aug23089.t1	RSC011	RSA076	NOTEST	0	0	0	1	1	no
scaffold10793-aug24180.t1	RSC011	RSA076	OK	1.41754	0.491141	-1.52918	0.4138	0.825935	no
scaffold10795-aug24181.t1	RSC011	RSA076	OK	15.6037	11.562	-0.432493	0.34885	0.790188	no
scaffold108-aug12645.t1	RSC011	RSA076	NOTEST	0.904643	1.27958	0.500245	1	1	no
scaffold108-aug12646.t1	RSC011	RSA076	OK	17.8692	13.0392	-0.454617	0.10545	0.490758	no
scaffold108-aug12647.t1	RSC011	RSA076	NOTEST	0	0	0	1	1	no
scaffold108-aug12648.t1	RSC011	RSA076	OK	37.6382	29.6949	-0.341981	0.11675	0.514233	no
scaffold108-aug12649.t1	RSC011	RSA076	NOTEST	0	0.293981	inf	1	1	no
scaffold108-aug12650.t1	RSC011	RSA076	OK	51.4193	60.7254	0.23999	0.1881	0.640462	no
scaffold108-aug12651.t1	RSC011	RSA076	OK	11.106	10.7403	-0.0483076	0.8508	0.969059	no
scaffold108-aug12652.t1	RSC011	RSA076	OK	25.1849	19.9735	-0.334471	0.10225	0.484467	no
scaffold108-aug12653.t1	RSC011	RSA076	OK	19.6995	17.0901	-0.204995	0.3637	0.798319	no
scaffold108-aug12654.t1	RSC011	RSA076	OK	42.2007	45.1835	0.0985287	0.61865	0.910798	no
scaffold108-aug12655.t1	RSC011	RSA076	OK	26.3551	27.7146	0.0725637	0.7157	0.938149	no
scaffold108-aug12656.t1	RSC011	RSA076	NOTEST	0	0.0418008	inf	1	1	no
scaffold108-aug12657.t1	RSC011	RSA076	NOTEST	0.0586064	0	-inf	1	1	no
scaffold108-aug12658.t1	RSC011	RSA076	NOTEST	0	0	0	1	1	no
scaffold108-aug12659.t1	RSC011	RSA076	OK	15.974	20.713	0.374811	0.45555	0.850355	no
scaffold108-aug12660.t1	RSC011	RSA076	NOTEST	0	0	0	1	1	no
scaffold108-aug12661.t1	RSC011	RSA076	OK	7.00354	8.43807	0.268829	0.34345	0.78684	no
scaffold108-aug12662.t1	RSC011	RSA076	NOTEST	0	0	0	1	1	no
scaffold108-aug12663.t1	RSC011	RSA076	NOTEST	0.201287	0.344201	0.773998	1	1	no
scaffold108-aug12664.t1	RSC011	RSA076	OK	33.9178	36.1603	0.0923635	0.6269	0.913557	no
scaffold108-aug12665.t1	RSC011	RSA076	OK	19.8285	20.311	0.0346817	0.87025	0.971904	no
scaffold108-aug12666.t1	RSC011	RSA076	OK	34.4519	36.7083	0.0915207	0.65625	0.923507	no
scaffold108-aug12667.t1	RSC011	RSA076	OK	25.2266	20.6054	-0.291925	0.1271	0.533436	no
scaffold108-aug12668.t1	RSC011	RSA076	NOTEST	0.0342214	0	-inf	1	1	no
scaffold108-aug12669.t1	RSC011	RSA076	NOTEST	0	0	0	1	1	no
scaffold108-aug12670.t1	RSC011	RSA076	NOTEST	0	0	0	1	1	no
scaffold108-aug12671.t1	RSC011	RSA076	OK	19.7843	18.126	-0.126291	0.54635	0.887188	no
scaffold108-aug12672.t1	RSC011	RSA076	NOTEST	0	0	0	1	1	no
scaffold108-aug12673.t1	RSC011	RSA076	OK	12.7731	10.8074	-0.241093	0.2356	0.699051	no
scaffold108-aug12674.t1	RSC011	RSA076	OK	70.0539	98.6599	0.493998	0.12965	0.539182	no
scaffold108-aug12675.t1	RSC011	RSA076	OK	7.41424	8.5501	0.205643	0.42315	0.831146	no
scaffold108-aug12676.t1	RSC011	RSA076	NOTEST	0	0	0	1	1	no
scaffold108-aug12677.t1	RSC011	RSA076	NOTEST	0.0531098	0.117329	1.14351	1	1	no
scaffold108-aug12678.t1	RSC011	RSA076	NOTEST	0	0	0	1	1	no
scaffold108-aug12679.t1	RSC011	RSA076	NOTEST	0	0	0	1	1	no
scaffold108-aug12680.t1	RSC011	RSA076	NOTEST	0	0	0	1	1	no
scaffold108-aug12681.t1	RSC011	RSA076	OK	2.4616	2.84623	0.209456	0.53165	0.883048	no
scaffold108-aug12682.t1	RSC011	RSA076	OK	3.93797	3.71769	-0.0830444	0.7868	0.95728	no
scaffold108-aug12683.t1	RSC011	RSA076	OK	28.2364	20.7236	-0.446279	0.1213	0.5243	no
scaffold108-aug12684.t1	RSC011	RSA076	OK	47.0816	41.5536	-0.18019	0.4028	0.820956	no
scaffold108-aug12685.t1	RSC011	RSA076	OK	1.78223	0.34066	-2.38728	0.28155	0.735889	no
scaffold108-aug12686.t1	RSC011	RSA076	OK	31.2059	22.17	-0.493208	0.1871	0.638622	no
scaffold108-aug12687.t1	RSC011	RSA076	NOTEST	0	0	0	1	1	no
scaffold108-aug12688.t1	RSC011	RSA076	NOTEST	0.511436	0	-inf	1	1	no
scaffold108-aug12689.t1	RSC011	RSA076	NOTEST	0	0.0422008	inf	1	1	no
scaffold108-aug12690.t1	RSC011	RSA076	NOTEST	0	0	0	1	1	no
scaffold108-aug12691.t1	RSC011	RSA076	NOTEST	0.0114876	0	-inf	1	1	no
scaffold108-aug12692.t1	RSC011	RSA076	NOTEST	0	0	0	1	1	no
scaffold108-aug12693.t1	RSC011	RSA076	NOTEST	0	0	0	1	1	no
scaffold108-aug12694.t1	RSC011	RSA076	NOTEST	0	0	0	1	1	no
scaffold108-aug12695.t1	RSC011	RSA076	NOTEST	0.674505	0.558037	-0.273468	1	1	no
scaffold108-aug12696.t1	RSC011	RSA076	OK	6.82384	7.12753	0.0628184	0.79335	0.958623	no
scaffold108-aug12697.t1	RSC011	RSA076	NOTEST	0	0	0	1	1	no
scaffold108-aug12698.t1	RSC011	RSA076	NOTEST	0	0	0	1	1	no
scaffold108-aug12699.t1	RSC011	RSA076	NOTEST	0	0.0279299	inf	1	1	no
scaffold108-aug12700.t1	RSC011	RSA076	NOTEST	0.0765072	0.178479	1.22209	1	1	no
scaffold1080-aug23090.t1	RSC011	RSA076	NOTEST	0	0	0	1	1	no
scaffold10802-aug24182.t1	RSC011	RSA076	OK	6.86664	7.28243	0.0848152	0.9236	0.981893	no
scaffold10810-aug24183.t1	RSC011	RSA076	NOTEST	0	0	0	1	1	no
scaffold10838-aug24184.t1	RSC011	RSA076	OK	134.833	185.359	0.459142	0.0471	0.318711	no
scaffold10858-aug24185.t1	RSC011	RSA076	NOTEST	0	0	0	1	1	no
scaffold1087-aug23091.t1	RSC011	RSA076	NOTEST	0	0	0	1	1	no
scaffold109-aug12701.t1	RSC011	RSA076	NOTEST	0	0	0	1	1	no
scaffold109-aug12702.t1	RSC011	RSA076	NOTEST	0	0	0	1	1	no
scaffold109-aug12703.t1	RSC011	RSA076	NOTEST	0.0383832	0	-inf	1	1	no
scaffold109-aug12704.t1	RSC011	RSA076	OK	3.53377	3.62257	0.035806	0.90555	0.978295	no
scaffold109-aug12705.t1	RSC011	RSA076	NOTEST	0	0	0	1	1	no
scaffold109-aug12706.t1	RSC011	RSA076	NOTEST	0.0595626	0.0694392	0.221343	1	1	no
scaffold109-aug12707.t1	RSC011	RSA076	NOTEST	0.484845	0.464651	-0.0613782	1	1	no
scaffold109-aug12708.t1	RSC011	RSA076	NOTEST	0	0	0	1	1	no
scaffold109-aug12709.t1	RSC011	RSA076	OK	23.0373	29.0528	0.334708	0.1615	0.599503	no
scaffold109-aug12710.t1	RSC011	RSA076	OK	68.5831	63.4851	-0.111434	0.55105	0.888969	no
scaffold109-aug12711.t1	RSC011	RSA076	NOTEST	0.560736	0.792888	0.499796	1	1	no
scaffold109-aug12712.t1	RSC011	RSA076	OK	1.52251	1.30917	-0.217791	0.6116	0.9087	no
scaffold109-aug12713.t1	RSC011	RSA076	OK	201.143	190.076	-0.0816507	0.68595	0.931224	no
scaffold109-aug12714.t1	RSC011	RSA076	OK	39.4025	38.5188	-0.0327239	0.865	0.970801	no
scaffold109-aug12715.t1	RSC011	RSA076	NOTEST	0	0	0	1	1	no
scaffold109-aug12716.t1	RSC011	RSA076	OK	39.3063	40.3981	0.0395282	0.8437	0.9683	no
scaffold109-aug12717.t1	RSC011	RSA076	OK	32.2275	28.1262	-0.196379	0.2634	0.719144	no
scaffold109-aug12718.t1	RSC011	RSA076	OK	102.092	88.9992	-0.198008	0.2731	0.727499	no
scaffold109-aug12719.t1	RSC011	RSA076	OK	147.303	133.843	-0.138248	0.46515	0.855161	no
scaffold109-aug12720.t1	RSC011	RSA076	NOTEST	0.138104	0.0517781	-1.41534	1	1	no
scaffold109-aug12721.t1	RSC011	RSA076	OK	86.6402	81.1714	-0.0940648	0.5969	0.906306	no
scaffold109-aug12722.t1	RSC011	RSA076	OK	365.245	494.723	0.437758	0.01145	0.126241	no
scaffold109-aug12723.t1	RSC011	RSA076	NOTEST	0	0	0	1	1	no
scaffold109-aug12724.t1	RSC011	RSA076	NOTEST	0	0	0	1	1	no
scaffold109-aug12725.t1	RSC011	RSA076	NOTEST	0	0.395543	inf	1	1	no
scaffold109-aug12726.t1	RSC011	RSA076	NOTEST	0.174178	0.116092	-0.585284	1	1	no
scaffold109-aug12727.t1	RSC011	RSA076	NOTEST	0.096471	0	-inf	1	1	no
scaffold109-aug12728.t1	RSC011	RSA076	NOTEST	0.507502	0.277369	-0.871607	1	1	no
scaffold109-aug12729.t1	RSC011	RSA076	OK	6.22114	4.98033	-0.320939	0.4186	0.828595	no
scaffold109-aug12730.t1	RSC011	RSA076	OK	13.3103	15.2447	0.195769	0.43725	0.840448	no
scaffold109-aug12731.t1	RSC011	RSA076	OK	3.70209	2.7493	-0.429279	0.30555	0.759067	no
scaffold109-aug12732.t1	RSC011	RSA076	OK	10.1273	10.3247	0.0278516	0.91595	0.979734	no
scaffold109-aug12733.t1	RSC011	RSA076	NOTEST	0	0	0	1	1	no
scaffold109-aug12734.t1	RSC011	RSA076	OK	1.73809	1.63666	-0.0867424	0.77045	0.95393	no
scaffold109-aug12735.t1	RSC011	RSA076	NOTEST	0.255931	0.632048	1.30428	1	1	no
scaffold109-aug12736.t1	RSC011	RSA076	OK	14.3564	15.615	0.121245	0.54895	0.888295	no
scaffold109-aug12737.t1	RSC011	RSA076	OK	565.308	180.212	-1.64934	5e-05	0.00151329	yes
scaffold109-aug12738.t1	RSC011	RSA076	NOTEST	0.189712	0.179238	-0.0819292	1	1	no
scaffold109-aug12739.t1	RSC011	RSA076	NOTEST	0.0103104	0.0120345	0.223067	1	1	no
scaffold109-aug12740.t1	RSC011	RSA076	NOTEST	0	0	0	1	1	no
scaffold109-aug12741.t1	RSC011	RSA076	OK	1.30188	1009.38	9.59865	5e-05	0.00151329	yes
scaffold109-aug12742.t1	RSC011	RSA076	OK	6.4154	7.53922	0.232877	0.4875	0.86486	no
scaffold109-aug12743.t1	RSC011	RSA076	OK	2.94886	2.95257	0.00181441	0.98305	0.993181	no
scaffold109-aug12744.t1	RSC011	RSA076	OK	3.55976	4.2077	0.241252	0.51905	0.876141	no
scaffold109-aug12745.t1	RSC011	RSA076	OK	0.968087	0.998645	0.0448343	0.9068	0.97846	no
scaffold109-aug12746.t1	RSC011	RSA076	OK	30.9406	38.2185	0.304771	0.1074	0.493876	no
scaffold109-aug12747.t1	RSC011	RSA076	OK	11.0295	10.244	-0.106592	0.6283	0.913557	no
scaffold109-aug12748.t1	RSC011	RSA076	OK	4.96345	4.79059	-0.0511377	0.84765	0.968364	no
scaffold109-aug12749.t1	RSC011	RSA076	OK	30.0353	42.7788	0.510238	0.0069	0.0874588	no
scaffold109-aug12750.t1	RSC011	RSA076	NOTEST	0.386208	0.109558	-1.81769	1	1	no
scaffold109-aug12751.t1	RSC011	RSA076	OK	5.87823	3.81667	-0.623065	0.049	0.325075	no
scaffold10901-aug24186.t1	RSC011	RSA076	NOTEST	0	0	0	1	1	no
scaffold10911-aug24187.t1	RSC011	RSA076	NOTEST	0	0	0	1	1	no
scaffold10937-aug24188.t1	RSC011	RSA076	NOTEST	0	0	0	1	1	no
scaffold10990-aug24189.t1	RSC011	RSA076	NOTEST	0	0	0	1	1	no
scaffold110-aug12752.t1	RSC011	RSA076	OK	37.9297	30.3092	-0.323572	0.5161	0.874991	no
scaffold110-aug12753.t1	RSC011	RSA076	NOTEST	0.150183	0.0541361	-1.47206	1	1	no
scaffold110-aug12754.t1	RSC011	RSA076	OK	43.0033	26.9793	-0.672594	0.00075	0.0152325	yes
scaffold110-aug12755.t1	RSC011	RSA076	OK	1.21114	0.993532	-0.285726	0.3441	0.78684	no
scaffold110-aug12756.t1	RSC011	RSA076	NOTEST	0.0898503	0.0523932	-0.778145	1	1	no
scaffold110-aug12757.t1	RSC011	RSA076	NOTEST	0	0	0	1	1	no
scaffold110-aug12758.t1	RSC011	RSA076	NOTEST	0	0	0	1	1	no
scaffold110-aug12759.t1	RSC011	RSA076	NOTEST	0	0	0	1	1	no
scaffold110-aug12760.t1	RSC011	RSA076	NOTEST	0.149737	0.130592	-0.197357	1	1	no
scaffold110-aug12761.t1	RSC011	RSA076	NOTEST	0	0	0	1	1	no
scaffold110-aug12762.t1	RSC011	RSA076	NOTEST	0.0944483	0	-inf	1	1	no
scaffold110-aug12763.t1	RSC011	RSA076	NOTEST	0.128522	0.364958	1.50571	1	1	no
scaffold110-aug12764.t1	RSC011	RSA076	NOTEST	0.0768148	0.0971272	0.338491	1	1	no
scaffold110-aug12765.t1	RSC011	RSA076	NOTEST	0.0541553	0.144261	1.41351	1	1	no
scaffold110-aug12766.t1	RSC011	RSA076	NOTEST	0.0404373	0	-inf	1	1	no
scaffold110-aug12767.t1	RSC011	RSA076	NOTEST	0.0507599	0.076063	0.583508	1	1	no
scaffold110-aug12768.t1	RSC011	RSA076	NOTEST	0	0	0	1	1	no
scaffold110-aug12769.t1	RSC011	RSA076	NOTEST	0	0	0	1	1	no
scaffold110-aug12770.t1	RSC011	RSA076	NOTEST	0.219597	0	-inf	1	1	no
scaffold110-aug12771.t1	RSC011	RSA076	NOTEST	0	0	0	1	1	no
scaffold110-aug12772.t1	RSC011	RSA076	OK	11.5117	15.3693	0.416952	0.17105	0.616401	no
scaffold110-aug12773.t1	RSC011	RSA076	OK	20.346	13.4441	-0.597773	0.0022	0.0363838	yes
scaffold110-aug12774.t1	RSC011	RSA076	OK	29.3643	45.2448	0.623689	0.0057	0.0762855	no
scaffold110-aug12775.t1	RSC011	RSA076	OK	3.83259	7.3782	0.944951	0.00135	0.0246118	yes
scaffold110-aug12776.t1	RSC011	RSA076	OK	1.04913	8.34293	2.99136	5e-05	0.00151329	yes
scaffold110-aug12777.t1	RSC011	RSA076	NOTEST	0	0	0	1	1	no
scaffold110-aug12778.t1	RSC011	RSA076	NOTEST	0	0	0	1	1	no
scaffold110-aug12779.t1	RSC011	RSA076	OK	3.53639	3.00144	-0.236622	0.44395	0.843918	no
scaffold110-aug12780.t1	RSC011	RSA076	NOTEST	0	0	0	1	1	no
scaffold110-aug12781.t1	RSC011	RSA076	OK	1.16957	0	-inf	0.00015	0.0039616	yes
scaffold110-aug12782.t1	RSC011	RSA076	OK	14.1703	12.9946	-0.124955	0.65345	0.922722	no
scaffold110-aug12783.t1	RSC011	RSA076	NOTEST	0.0622543	0	-inf	1	1	no
scaffold110-aug12784.t1	RSC011	RSA076	OK	9.32339	10.6274	0.188863	0.31265	0.764402	no
scaffold110-aug12785.t1	RSC011	RSA076	OK	7.0614	9.86289	0.482056	0.12505	0.52931	no
scaffold110-aug12786.t1	RSC011	RSA076	OK	7.05605	8.54439	0.276117	0.8041	0.960472	no
scaffold110-aug12787.t1	RSC011	RSA076	OK	51.0451	49.8691	-0.0336252	0.8847	0.974176	no
scaffold110-aug12788.t1	RSC011	RSA076	OK	50.1851	51.983	0.0507791	0.7802	0.955282	no
scaffold11005-aug24190.t1	RSC011	RSA076	NOTEST	0	0	0	1	1	no
scaffold11030-aug24191.t1	RSC011	RSA076	NOTEST	0	0	0	1	1	no
scaffold11037-aug24192.t1	RSC011	RSA076	NOTEST	0	0	0	1	1	no
scaffold11042-aug24193.t1	RSC011	RSA076	OK	1.48189	1.99752	0.430773	0.73635	0.944628	no
scaffold11043-aug24194.t1	RSC011	RSA076	OK	1.84381	1.02466	-0.847547	0.4639	0.854935	no
scaffold11057-aug24195.t1	RSC011	RSA076	NOTEST	0	0	0	1	1	no
scaffold11069-aug24196.t1	RSC011	RSA076	NOTEST	0	0	0	1	1	no
scaffold11072-aug24197.t1	RSC011	RSA076	NOTEST	0	0	0	1	1	no
scaffold11078-aug24198.t1	RSC011	RSA076	NOTEST	0	0	0	1	1	no
scaffold11080-aug24199.t1	RSC011	RSA076	NOTEST	0	0	0	1	1	no
scaffold11093-aug24200.t1	RSC011	RSA076	NOTEST	0	0	0	1	1	no
scaffold11094-aug24201.t1	RSC011	RSA076	OK	2.96132	1.1107	-1.41477	0.47975	0.8613	no
scaffold111-aug12789.t1	RSC011	RSA076	OK	17.6401	13.7839	-0.355878	0.12505	0.52931	no
scaffold111-aug12790.t1	RSC011	RSA076	NOTEST	0	0.733123	inf	1	1	no
scaffold111-aug12791.t1	RSC011	RSA076	NOTEST	0	0	0	1	1	no
scaffold111-aug12792.t1	RSC011	RSA076	OK	0.122473	0.872709	2.83303	0.1304	0.53974	no
scaffold111-aug12793.t1	RSC011	RSA076	NOTEST	0	0	0	1	1	no
scaffold111-aug12794.t1	RSC011	RSA076	OK	1.38418	2.00392	0.533801	0.1968	0.652337	no
scaffold111-aug12795.t1	RSC011	RSA076	OK	0.976041	1.58438	0.6989	0.19385	0.649063	no
scaffold111-aug12796.t1	RSC011	RSA076	OK	6.23057	3.80318	-0.712159	0.03475	0.265391	no
scaffold111-aug12797.t1	RSC011	RSA076	NOTEST	0.0705541	0	-inf	1	1	no
scaffold111-aug12798.t1	RSC011	RSA076	OK	32.966	39.5877	0.264071	0.2027	0.661974	no
scaffold111-aug12799.t1	RSC011	RSA076	OK	4.30007	1.78301	-1.27005	0.36525	0.798319	no
scaffold111-aug12800.t1	RSC011	RSA076	OK	131.567	134.02	0.0266491	0.8862	0.974176	no
scaffold111-aug12801.t1	RSC011	RSA076	OK	1.15005	5.00157	2.12069	0.1182	0.518378	no
scaffold111-aug12802.t1	RSC011	RSA076	OK	197.959	204.521	0.0470482	0.83045	0.967144	no
scaffold111-aug12803.t1	RSC011	RSA076	NOTEST	0	0	0	1	1	no
scaffold111-aug12804.t1	RSC011	RSA076	OK	5.15828	1.96758	-1.39047	0.02405	0.207433	no
scaffold111-aug12805.t1	RSC011	RSA076	OK	23.3622	20.1017	-0.216858	0.2963	0.751638	no
scaffold111-aug12806.t1	RSC011	RSA076	OK	33.2276	31.8602	-0.0606301	0.7268	0.942033	no
scaffold111-aug12807.t1	RSC011	RSA076	OK	54.8758	48.2914	-0.184404	0.3032	0.757689	no
scaffold111-aug12808.t1	RSC011	RSA076	OK	82.7532	77.7377	-0.0902012	0.61895	0.910853	no
scaffold111-aug12809.t1	RSC011	RSA076	OK	75.4698	115.7	0.616419	0.0003	0.00718552	yes
scaffold111-aug12810.t1	RSC011	RSA076	OK	83.1084	78.4114	-0.0839295	0.6396	0.917603	no
scaffold111-aug12811.t1	RSC011	RSA076	OK	50.221	45.4643	-0.143555	0.4492	0.846235	no
scaffold111-aug12812.t1	RSC011	RSA076	OK	28.2297	34.3751	0.284149	0.2274	0.687645	no
scaffold111-aug12813.t1	RSC011	RSA076	OK	3.27267	0.980404	-1.73902	0.0121	0.131016	no
scaffold111-aug12814.t1	RSC011	RSA076	OK	38.3817	48.7336	0.344497	0.0723	0.407296	no
scaffold111-aug12815.t1	RSC011	RSA076	OK	179.357	169.74	-0.0795078	0.6591	0.925035	no
scaffold111-aug12816.t1	RSC011	RSA076	OK	21.9392	17.023	-0.366024	0.0559	0.351864	no
scaffold111-aug12817.t1	RSC011	RSA076	OK	1.79461	1.13654	-0.659019	0.4013	0.819832	no
scaffold111-aug12818.t1	RSC011	RSA076	NOTEST	0.0137669	0.682944	5.63249	1	1	no
scaffold111-aug12819.t1	RSC011	RSA076	OK	23.657	21.1294	-0.163014	0.49285	0.866824	no
scaffold111-aug12820.t1	RSC011	RSA076	OK	10.7781	14.6583	0.443609	0.1213	0.5243	no
scaffold111-aug12821.t1	RSC011	RSA076	OK	2.95208	2.16193	-0.449416	0.5525	0.889664	no
scaffold111-aug12822.t1	RSC011	RSA076	OK	56.4134	57.2099	0.0202267	0.91405	0.979254	no
scaffold111-aug12823.t1	RSC011	RSA076	OK	19.0748	19.6188	0.0405664	0.8867	0.974176	no
scaffold111-aug12824.t1	RSC011	RSA076	OK	32.3454	29.026	-0.156214	0.4102	0.824718	no
scaffold111-aug12825.t1	RSC011	RSA076	OK	15.9121	15.1986	-0.0661931	0.7434	0.947453	no
scaffold111-aug12826.t1	RSC011	RSA076	OK	61.6383	136.212	1.14395	5e-05	0.00151329	yes
scaffold111-aug12827.t1	RSC011	RSA076	OK	20.0713	19.4961	-0.0419502	0.8597	0.969884	no
scaffold111-aug12828.t1	RSC011	RSA076	OK	1035.6	984.552	-0.0729308	0.6572	0.923791	no
scaffold111-aug12829.t1	RSC011	RSA076	OK	22.6125	21.6591	-0.0621456	0.7416	0.946642	no
scaffold111-aug12830.t1	RSC011	RSA076	OK	133.4	134.211	0.00874635	0.9613	0.988015	no
scaffold111-aug12831.t1	RSC011	RSA076	OK	20.8755	21.992	0.0751687	0.78355	0.956486	no
scaffold111-aug12832.t1	RSC011	RSA076	OK	21.6035	20.0311	-0.109026	0.5505	0.888907	no
scaffold111-aug12833.t1	RSC011	RSA076	OK	5.76888	2.48552	-1.21474	0.0138	0.143281	no
scaffold111-aug12834.t1	RSC011	RSA076	OK	2.28307	1.90752	-0.259276	0.4762	0.860174	no
scaffold1112-aug23092.t1	RSC011	RSA076	NOTEST	0.320034	0	-inf	1	1	no
scaffold11125-aug24202.t1	RSC011	RSA076	NOTEST	0	0	0	1	1	no
scaffold11152-aug24203.t1	RSC011	RSA076	NOTEST	0	0	0	1	1	no
scaffold11153-aug24204.t1	RSC011	RSA076	NOTEST	0	0	0	1	1	no
scaffold11154-aug24205.t1	RSC011	RSA076	NOTEST	0	0	0	1	1	no
scaffold11166-aug24206.t1	RSC011	RSA076	NOTEST	0	0	0	1	1	no
scaffold1117-aug23093.t1	RSC011	RSA076	NOTEST	0	0	0	1	1	no
scaffold11182-aug24207.t1	RSC011	RSA076	OK	3.95972	2.05606	-0.945517	0.3461	0.787927	no
scaffold11193-aug24208.t1	RSC011	RSA076	NOTEST	0	0	0	1	1	no
scaffold11195-aug24209.t1	RSC011	RSA076	NOTEST	0	0	0	1	1	no
scaffold112-aug12835.t1	RSC011	RSA076	NOTEST	0	0	0	1	1	no
scaffold112-aug12836.t1	RSC011	RSA076	NOTEST	0	0	0	1	1	no
scaffold112-aug12837.t1	RSC011	RSA076	NOTEST	0	0	0	1	1	no
scaffold112-aug12838.t1	RSC011	RSA076	OK	3.57578	2.89594	-0.30423	0.25575	0.713705	no
scaffold112-aug12839.t1	RSC011	RSA076	NOTEST	0.50007	0.468331	-0.0946005	1	1	no
scaffold112-aug12840.t1	RSC011	RSA076	NOTEST	0	0	0	1	1	no
scaffold112-aug12841.t1	RSC011	RSA076	OK	2.72361	3.03494	0.156148	0.5389	0.88565	no
scaffold112-aug12842.t1	RSC011	RSA076	OK	35.4177	48.9915	0.468064	0.4065	0.823552	no
scaffold112-aug12843.t1	RSC011	RSA076	OK	29.7794	42.893	0.526427	0.00465	0.0653163	no
scaffold112-aug12844.t1	RSC011	RSA076	OK	5.88562	6.89103	0.227525	0.314	0.765535	no
scaffold112-aug12845.t1	RSC011	RSA076	NOTEST	0	0.134639	inf	1	1	no
scaffold112-aug12846.t1	RSC011	RSA076	NOTEST	0	0.169036	inf	1	1	no
scaffold112-aug12847.t1	RSC011	RSA076	OK	0.402879	1.88385	2.22527	0.0002	0.0051262	yes
scaffold112-aug12848.t1	RSC011	RSA076	NOTEST	0.205893	0.116487	-0.821728	1	1	no
scaffold112-aug12849.t1	RSC011	RSA076	NOTEST	0.0197328	0.0437036	1.14716	1	1	no
scaffold112-aug12850.t1	RSC011	RSA076	NOTEST	0	0	0	1	1	no
scaffold112-aug12851.t1	RSC011	RSA076	NOTEST	0	0	0	1	1	no
scaffold112-aug12852.t1	RSC011	RSA076	OK	6.10689	3.89911	-0.647294	0.1541	0.584617	no
scaffold112-aug12853.t1	RSC011	RSA076	NOTEST	0.210345	0.245392	0.222335	1	1	no
scaffold112-aug12854.t1	RSC011	RSA076	NOTEST	0	0	0	1	1	no
scaffold112-aug12855.t1	RSC011	RSA076	NOTEST	0.125767	0.182012	0.533283	1	1	no
scaffold112-aug12856.t1	RSC011	RSA076	NOTEST	0	0	0	1	1	no
scaffold112-aug12857.t1	RSC011	RSA076	NOTEST	0	0	0	1	1	no
scaffold112-aug12858.t1	RSC011	RSA076	NOTEST	0.355091	0.487853	0.458258	1	1	no
scaffold112-aug12859.t1	RSC011	RSA076	NOTEST	0.102567	0.315609	1.62157	1	1	no
scaffold112-aug12860.t1	RSC011	RSA076	NOTEST	0	0	0	1	1	no
scaffold112-aug12861.t1	RSC011	RSA076	OK	147.814	95.5999	-0.628701	0.00405	0.0597268	no
scaffold112-aug12862.t1	RSC011	RSA076	OK	1660.77	1883.87	0.181853	0.28775	0.741439	no
scaffold112-aug12863.t1	RSC011	RSA076	OK	9.92111	8.91407	-0.154418	0.45625	0.850363	no
scaffold112-aug12864.t1	RSC011	RSA076	OK	102.468	84.4721	-0.278625	0.11525	0.510052	no
scaffold112-aug12865.t1	RSC011	RSA076	OK	108.086	130.824	0.275451	0.2849	0.738539	no
scaffold112-aug12866.t1	RSC011	RSA076	NOTEST	0	0.0504596	inf	1	1	no
scaffold112-aug12867.t1	RSC011	RSA076	OK	107.651	113.322	0.0740779	0.69335	0.93289	no
scaffold112-aug12868.t1	RSC011	RSA076	OK	51.5725	54.9561	0.0916789	0.6465	0.919355	no
scaffold112-aug12869.t1	RSC011	RSA076	OK	1.32096	1.52308	0.205406	0.6873	0.931691	no
scaffold112-aug12870.t1	RSC011	RSA076	OK	87.9086	127.103	0.531925	0.0143	0.146826	no
scaffold112-aug12871.t1	RSC011	RSA076	OK	50.8826	54.1583	0.0900102	0.6828	0.93117	no
scaffold112-aug12872.t1	RSC011	RSA076	OK	88.73	86.8731	-0.0305121	0.85605	0.969767	no
scaffold112-aug12873.t1	RSC011	RSA076	OK	16.929	15.6704	-0.111456	0.63185	0.91527	no
scaffold112-aug12874.t1	RSC011	RSA076	NOTEST	0	0	0	1	1	no
scaffold112-aug12875.t1	RSC011	RSA076	OK	5.05401	6.62225	0.389894	0.178	0.62729	no
scaffold112-aug12876.t1	RSC011	RSA076	NOTEST	0.471776	0.620351	0.394981	1	1	no
scaffold112-aug12877.t1	RSC011	RSA076	OK	2.8333	5.51796	0.96165	0.00065	0.0134172	yes
scaffold112-aug12878.t1	RSC011	RSA076	NOTEST	0.0305338	0.166226	2.44466	1	1	no
scaffold112-aug12879.t1	RSC011	RSA076	NOTEST	0	0	0	1	1	no
scaffold112-aug12880.t1	RSC011	RSA076	NOTEST	0	0	0	1	1	no
scaffold112-aug12881.t1	RSC011	RSA076	NOTEST	0	0	0	1	1	no
scaffold112-aug12882.t1	RSC011	RSA076	OK	0	18.4428	inf	5e-05	0.00151329	yes
scaffold112-aug12883.t1	RSC011	RSA076	NOTEST	0	1.04507	inf	1	1	no
scaffold112-aug12884.t1	RSC011	RSA076	NOTEST	0	0.768574	inf	1	1	no
scaffold11218-aug24210.t1	RSC011	RSA076	NOTEST	0	0	0	1	1	no
scaffold11224-aug24211.t1	RSC011	RSA076	NOTEST	0	0	0	1	1	no
scaffold11253-aug24212.t1	RSC011	RSA076	NOTEST	0.384896	0	-inf	1	1	no
scaffold11266-aug24213.t1	RSC011	RSA076	NOTEST	0	0	0	1	1	no
scaffold1127-aug23094.t1	RSC011	RSA076	OK	22.5741	15.6338	-0.530001	0.03995	0.289116	no
scaffold11279-aug24214.t1	RSC011	RSA076	NOTEST	0	0	0	1	1	no
scaffold11287-aug24215.t1	RSC011	RSA076	NOTEST	0	0	0	1	1	no
scaffold1129-aug23095.t1	RSC011	RSA076	NOTEST	0	0	0	1	1	no
scaffold11307-aug24216.t1	RSC011	RSA076	NOTEST	0	0	0	1	1	no
scaffold11313-aug24217.t1	RSC011	RSA076	OK	13.6195	3.06499	-2.15172	0.01945	0.181708	no
scaffold1132-aug23096.t1	RSC011	RSA076	NOTEST	0.192036	0.630344	1.71476	1	1	no
scaffold11323-aug24218.t1	RSC011	RSA076	NOTEST	0	0	0	1	1	no
scaffold11330-aug24219.t1	RSC011	RSA076	OK	51.1416	0	-inf	0.08275	0.434289	no
scaffold11338-aug24220.t1	RSC011	RSA076	NOTEST	0	0	0	1	1	no
scaffold1135-aug23097.t1	RSC011	RSA076	NOTEST	0.134372	0	-inf	1	1	no
scaffold11383-aug24221.t1	RSC011	RSA076	OK	15.8023	6.3368	-1.31831	0.0311	0.247305	no
scaffold1139-aug23098.t1	RSC011	RSA076	OK	4.74905	5.8468	0.300008	0.4179	0.828268	no
scaffold11393-aug24222.t1	RSC011	RSA076	NOTEST	0	0	0	1	1	no
scaffold114-aug12885.t1	RSC011	RSA076	NOTEST	0	0.255376	inf	1	1	no
scaffold114-aug12886.t1	RSC011	RSA076	NOTEST	0.0764316	0	-inf	1	1	no
scaffold114-aug12887.t1	RSC011	RSA076	NOTEST	0	0	0	1	1	no
scaffold114-aug12888.t1	RSC011	RSA076	NOTEST	0	0	0	1	1	no
scaffold114-aug12889.t1	RSC011	RSA076	OK	18.6545	16.0254	-0.219165	0.3293	0.776519	no
scaffold114-aug12890.t1	RSC011	RSA076	NOTEST	0.033391	0.0369853	0.14749	1	1	no
scaffold114-aug12891.t1	RSC011	RSA076	OK	11.8712	9.73212	-0.286643	0.19215	0.647004	no
scaffold114-aug12892.t1	RSC011	RSA076	OK	283.583	258.081	-0.135948	0.49955	0.867989	no
scaffold114-aug12893.t1	RSC011	RSA076	OK	291.384	293.162	0.00877604	0.95875	0.988015	no
scaffold114-aug12894.t1	RSC011	RSA076	OK	10.482	12.2116	0.220337	0.8048	0.96067	no
scaffold114-aug12895.t1	RSC011	RSA076	NOTEST	0	0	0	1	1	no
scaffold114-aug12896.t1	RSC011	RSA076	OK	13.8772	8.20199	-0.758674	0.0001	0.00287025	yes
scaffold114-aug12897.t1	RSC011	RSA076	OK	12.3829	14.8698	0.26404	0.3272	0.775532	no
scaffold114-aug12898.t1	RSC011	RSA076	OK	0.938946	1.30489	0.474813	0.36625	0.798319	no
scaffold114-aug12899.t1	RSC011	RSA076	NOTEST	0.0681591	0	-inf	1	1	no
scaffold114-aug12900.t1	RSC011	RSA076	NOTEST	0	0	0	1	1	no
scaffold114-aug12901.t1	RSC011	RSA076	OK	31.6799	25.8696	-0.292312	0.1428	0.563685	no
scaffold114-aug12902.t1	RSC011	RSA076	OK	9.4093	6.88172	-0.451318	0.0355	0.268755	no
scaffold114-aug12903.t1	RSC011	RSA076	OK	7.46589	9.49973	0.347574	0.15015	0.578	no
scaffold114-aug12904.t1	RSC011	RSA076	NOTEST	0	0	0	1	1	no
scaffold114-aug12905.t1	RSC011	RSA076	OK	7.11767	6.21621	-0.19537	0.413	0.825854	no
scaffold114-aug12906.t1	RSC011	RSA076	NOTEST	0.761746	0.551119	-0.466945	1	1	no
scaffold114-aug12907.t1	RSC011	RSA076	NOTEST	0	0	0	1	1	no
scaffold114-aug12908.t1	RSC011	RSA076	NOTEST	0	0	0	1	1	no
scaffold114-aug12909.t1	RSC011	RSA076	OK	7.31728	5.33138	-0.456797	0.28715	0.740915	no
scaffold114-aug12910.t1	RSC011	RSA076	OK	1.04025	1.60837	0.628666	0.4391	0.841376	no
scaffold114-aug12911.t1	RSC011	RSA076	OK	2.21921	1.92966	-0.201704	0.69375	0.93289	no
scaffold114-aug12912.t1	RSC011	RSA076	OK	51.1926	42.0998	-0.282119	0.1754	0.622886	no
scaffold114-aug12913.t1	RSC011	RSA076	OK	66.8156	51.9643	-0.362664	0.0485	0.323704	no
scaffold114-aug12914.t1	RSC011	RSA076	NOTEST	0	0	0	1	1	no
scaffold114-aug12915.t1	RSC011	RSA076	NOTEST	0.0788715	0	-inf	1	1	no
scaffold114-aug12916.t1	RSC011	RSA076	OK	63.0607	61.1726	-0.0438558	0.8091	0.961918	no
scaffold114-aug12917.t1	RSC011	RSA076	OK	44.8145	37.3146	-0.264224	0.21435	0.672482	no
scaffold114-aug12918.t1	RSC011	RSA076	OK	1.11628	0.421416	-1.40538	0.47975	0.8613	no
scaffold114-aug12919.t1	RSC011	RSA076	OK	39.5828	34.6206	-0.193243	0.3372	0.781975	no
scaffold114-aug12920.t1	RSC011	RSA076	NOTEST	0.697138	0.213505	-1.70717	1	1	no
scaffold114-aug12921.t1	RSC011	RSA076	OK	11.3861	16.1251	0.502032	0.027	0.225005	no
scaffold114-aug12922.t1	RSC011	RSA076	OK	98.522	99.3296	0.0117789	0.94805	0.985875	no
scaffold114-aug12923.t1	RSC011	RSA076	OK	10.6606	9.60317	-0.1507	0.5053	0.86898	no
scaffold114-aug12924.t1	RSC011	RSA076	NOTEST	0	0	0	1	1	no
scaffold114-aug12925.t1	RSC011	RSA076	OK	143.144	147.554	0.0437741	0.8141	0.963634	no
scaffold114-aug12926.t1	RSC011	RSA076	NOTEST	0	0	0	1	1	no
scaffold114-aug12927.t1	RSC011	RSA076	NOTEST	0.0876584	0.130773	0.577103	1	1	no
scaffold114-aug12928.t1	RSC011	RSA076	NOTEST	0	0.156148	inf	1	1	no
scaffold114-aug12929.t1	RSC011	RSA076	NOTEST	0.123323	0	-inf	1	1	no
scaffold114-aug12930.t1	RSC011	RSA076	OK	0.450516	1.17545	1.38357	0.0015	0.0268877	yes
scaffold114-aug12931.t1	RSC011	RSA076	NOTEST	0.589746	0.417881	-0.497001	1	1	no
scaffold114-aug12932.t1	RSC011	RSA076	NOTEST	0.0813585	0.362924	2.1573	1	1	no
scaffold114-aug12933.t1	RSC011	RSA076	NOTEST	0.377739	0	-inf	1	1	no
scaffold114-aug12934.t1	RSC011	RSA076	NOTEST	0.420881	0.727733	0.789999	1	1	no
scaffold114-aug12935.t1	RSC011	RSA076	OK	1.57226	1.6221	0.0450215	0.93125	0.983528	no
scaffold114-aug12936.t1	RSC011	RSA076	OK	14.9649	12.45	-0.265445	0.33725	0.781975	no
scaffold1145-aug23099.t1	RSC011	RSA076	OK	4.00603	0	-inf	0.01975	0.182911	no
scaffold11466-aug24223.t1	RSC011	RSA076	NOTEST	0	0	0	1	1	no
scaffold1147-aug23100.t1	RSC011	RSA076	NOTEST	0	0.309145	inf	1	1	no
scaffold11486-aug24224.t1	RSC011	RSA076	OK	9.41447	5.60097	-0.749202	0.24465	0.70761	no
scaffold1149-aug23101.t1	RSC011	RSA076	NOTEST	0	0	0	1	1	no
scaffold11490-aug24225.t1	RSC011	RSA076	NOTEST	0	0	0	1	1	no
scaffold115-aug12937.t1	RSC011	RSA076	OK	3.08317	3.50749	0.186022	0.62585	0.913557	no
scaffold115-aug12938.t1	RSC011	RSA076	OK	6.37236	6.14199	-0.0531197	0.8157	0.964072	no
scaffold115-aug12939.t1	RSC011	RSA076	OK	8.98736	7.42827	-0.27487	0.35895	0.795395	no
scaffold115-aug12940.t1	RSC011	RSA076	OK	30.5731	33.6171	0.136934	0.4935	0.866824	no
scaffold115-aug12941.t1	RSC011	RSA076	NOTEST	0	0	0	1	1	no
scaffold115-aug12942.t1	RSC011	RSA076	OK	24.6517	29.0825	0.238468	0.43365	0.837808	no
scaffold115-aug12943.t1	RSC011	RSA076	OK	18.0018	18.7849	0.061429	0.76825	0.95333	no
scaffold115-aug12944.t1	RSC011	RSA076	NOTEST	0.110749	0.293719	1.40714	1	1	no
scaffold115-aug12945.t1	RSC011	RSA076	OK	8.45665	9.01709	0.0925759	0.82895	0.967144	no
scaffold115-aug12946.t1	RSC011	RSA076	NOTEST	0.351858	0	-inf	1	1	no
scaffold115-aug12947.t1	RSC011	RSA076	OK	18.7628	19.9009	0.0849591	0.715	0.937759	no
scaffold115-aug12948.t1	RSC011	RSA076	NOTEST	0	0	0	1	1	no
scaffold115-aug12949.t1	RSC011	RSA076	NOTEST	0	0.0521865	inf	1	1	no
scaffold115-aug12950.t1	RSC011	RSA076	OK	0.236434	1.49667	2.66224	0.2648	0.720306	no
scaffold115-aug12951.t1	RSC011	RSA076	OK	38.2513	32.8454	-0.219819	0.33485	0.780493	no
scaffold115-aug12952.t1	RSC011	RSA076	OK	9.55436	8.76147	-0.124985	0.5561	0.891558	no
scaffold115-aug12953.t1	RSC011	RSA076	OK	14.9178	15.7265	0.0761647	0.7161	0.938178	no
scaffold115-aug12954.t1	RSC011	RSA076	OK	1.67755	5.19744	1.63145	0.13545	0.549233	no
scaffold115-aug12955.t1	RSC011	RSA076	NOTEST	0	0	0	1	1	no
scaffold115-aug12956.t1	RSC011	RSA076	NOTEST	0.223573	0.563359	1.33331	1	1	no
scaffold115-aug12957.t1	RSC011	RSA076	OK	30.3112	32.4582	0.0987322	0.5883	0.902942	no
scaffold115-aug12958.t1	RSC011	RSA076	OK	5.70884	3.87391	-0.559407	0.36815	0.798319	no
scaffold115-aug12959.t1	RSC011	RSA076	OK	11.2	16.3919	0.549492	0.06625	0.389317	no
scaffold115-aug12960.t1	RSC011	RSA076	OK	54.9899	83.1271	0.596154	0.0008	0.0160601	yes
scaffold115-aug12961.t1	RSC011	RSA076	NOTEST	0.215742	0.299007	0.470871	1	1	no
scaffold115-aug12962.t1	RSC011	RSA076	OK	15.6305	17.1148	0.130872	0.4849	0.863581	no
scaffold115-aug12963.t1	RSC011	RSA076	OK	0.10463	1.37417	3.71519	0.24305	0.707377	no
scaffold115-aug12964.t1	RSC011	RSA076	NOTEST	0.0560293	0	-inf	1	1	no
scaffold115-aug12965.t1	RSC011	RSA076	OK	13.8378	12.7008	-0.123694	0.5913	0.904042	no
scaffold115-aug12966.t1	RSC011	RSA076	OK	15.2467	13.3912	-0.18722	0.3491	0.790407	no
scaffold115-aug12967.t1	RSC011	RSA076	OK	19.0267	20.1977	0.0861628	0.6678	0.927522	no
scaffold115-aug12968.t1	RSC011	RSA076	NOTEST	0.057996	0	-inf	1	1	no
scaffold115-aug12969.t1	RSC011	RSA076	OK	71.8992	84.6154	0.234944	0.2221	0.681711	no
scaffold115-aug12970.t1	RSC011	RSA076	NOTEST	0.0788066	0.0986066	0.323368	1	1	no
scaffold115-aug12971.t1	RSC011	RSA076	NOTEST	0	0	0	1	1	no
scaffold115-aug12972.t1	RSC011	RSA076	NOTEST	0.011165	0.160836	3.84853	1	1	no
scaffold115-aug12973.t1	RSC011	RSA076	NOTEST	0	0	0	1	1	no
scaffold115-aug12974.t1	RSC011	RSA076	OK	17.8468	17.3364	-0.0418592	0.9093	0.978735	no
scaffold115-aug12975.t1	RSC011	RSA076	NOTEST	0	0	0	1	1	no
scaffold115-aug12976.t1	RSC011	RSA076	NOTEST	0.0615487	0.198246	1.68749	1	1	no
scaffold115-aug12977.t1	RSC011	RSA076	NOTEST	0.41711	0.152629	-1.4504	1	1	no
scaffold115-aug12978.t1	RSC011	RSA076	NOTEST	0.0147731	0	-inf	1	1	no
scaffold115-aug12979.t1	RSC011	RSA076	NOTEST	0	0	0	1	1	no
scaffold115-aug12980.t1	RSC011	RSA076	OK	9.4144	6.6578	-0.499823	0.28665	0.740726	no
scaffold115-aug12981.t1	RSC011	RSA076	OK	28.5547	31.2299	0.129199	0.4798	0.8613	no
scaffold115-aug12982.t1	RSC011	RSA076	OK	4.47368	3.03532	-0.559614	0.0613	0.372031	no
scaffold115-aug12983.t1	RSC011	RSA076	NOTEST	0	0.244202	inf	1	1	no
scaffold115-aug12984.t1	RSC011	RSA076	OK	8.91173	7.79066	-0.19396	0.436	0.839701	no
scaffold115-aug12985.t1	RSC011	RSA076	OK	381.933	420.103	0.137424	0.4937	0.866824	no
scaffold115-aug12986.t1	RSC011	RSA076	OK	2.16319	1.60981	-0.426269	0.4219	0.83041	no
scaffold115-aug12987.t1	RSC011	RSA076	OK	5.49294	5.68132	0.048648	0.8845	0.974176	no
scaffold115-aug12988.t1	RSC011	RSA076	OK	45.4857	44.2331	-0.0402862	0.83275	0.967144	no
scaffold115-aug12989.t1	RSC011	RSA076	NOTEST	0	0	0	1	1	no
scaffold115-aug12990.t1	RSC011	RSA076	OK	11.2498	10.8174	-0.0565374	0.79095	0.958301	no
scaffold115-aug12991.t1	RSC011	RSA076	NOTEST	0	0	0	1	1	no
scaffold115-aug12992.t1	RSC011	RSA076	OK	86.6677	111.804	0.367407	0.0889	0.448528	no
scaffold115-aug12993.t1	RSC011	RSA076	NOTEST	0.144032	0.15806	0.134082	1	1	no
scaffold115-aug12994.t1	RSC011	RSA076	NOTEST	0	0	0	1	1	no
scaffold115-aug12995.t1	RSC011	RSA076	OK	28.9434	39.5366	0.449956	0.10195	0.483777	no
scaffold115-aug12996.t1	RSC011	RSA076	OK	82.5378	134.373	0.70312	0.00025	0.00621288	yes
scaffold115-aug12997.t1	RSC011	RSA076	NOTEST	0	0	0	1	1	no
scaffold115-aug12998.t1	RSC011	RSA076	NOTEST	0	0	0	1	1	no
scaffold115-aug12999.t1	RSC011	RSA076	NOTEST	0	0	0	1	1	no
scaffold115-aug13000.t1	RSC011	RSA076	NOTEST	0	0	0	1	1	no
scaffold115-aug13001.t1	RSC011	RSA076	NOTEST	0	0	0	1	1	no
scaffold115-aug13002.t1	RSC011	RSA076	OK	168.688	152.498	-0.145568	0.5938	0.905397	no
scaffold115-aug13003.t1	RSC011	RSA076	NOTEST	4.23364	0	-inf	1	1	no
scaffold11518-aug24226.t1	RSC011	RSA076	OK	38.1848	27.9839	-0.448402	0.20365	0.663175	no
scaffold11519-aug24227.t1	RSC011	RSA076	OK	6.08943	4.30468	-0.500401	0.49385	0.866824	no
scaffold11528-aug24228.t1	RSC011	RSA076	NOTEST	0	0	0	1	1	no
scaffold1153-aug23102.t1	RSC011	RSA076	NOTEST	0	0	0	1	1	no
scaffold11530-aug24229.t1	RSC011	RSA076	NOTEST	0	0	0	1	1	no
scaffold11533-aug24230.t1	RSC011	RSA076	OK	2.84528	4.73017	0.733324	0.4525	0.84856	no
scaffold1154-aug23103.t1	RSC011	RSA076	NOTEST	0	0	0	1	1	no
scaffold11561-aug24231.t1	RSC011	RSA076	OK	60.0067	44.6771	-0.425589	0.16695	0.609417	no
scaffold11569-aug24232.t1	RSC011	RSA076	NOTEST	0	0	0	1	1	no
scaffold1157-aug23104.t1	RSC011	RSA076	NOTEST	0	0	0	1	1	no
scaffold11573-aug24233.t1	RSC011	RSA076	NOTEST	0	0	0	1	1	no
scaffold11584-aug24234.t1	RSC011	RSA076	NOTEST	0	0	0	1	1	no
scaffold116-aug13004.t1	RSC011	RSA076	NOTEST	0.398617	0	-inf	1	1	no
scaffold116-aug13005.t1	RSC011	RSA076	OK	2.26243	2.02946	-0.156772	0.72135	0.940121	no
scaffold116-aug13006.t1	RSC011	RSA076	NOTEST	0.19272	0.305062	0.662598	1	1	no
scaffold116-aug13007.t1	RSC011	RSA076	NOTEST	0	0	0	1	1	no
scaffold116-aug13008.t1	RSC011	RSA076	NOTEST	0	0	0	1	1	no
scaffold116-aug13009.t1	RSC011	RSA076	NOTEST	0.7733	0.640815	-0.271121	1	1	no
scaffold116-aug13010.t1	RSC011	RSA076	NOTEST	0	0	0	1	1	no
scaffold116-aug13011.t1	RSC011	RSA076	NOTEST	0	0	0	1	1	no
scaffold116-aug13012.t1	RSC011	RSA076	NOTEST	0	0	0	1	1	no
scaffold116-aug13013.t1	RSC011	RSA076	NOTEST	0	0	0	1	1	no
scaffold116-aug13014.t1	RSC011	RSA076	NOTEST	0.529353	0.629075	0.249003	1	1	no
scaffold116-aug13015.t1	RSC011	RSA076	OK	14.6732	15.2846	0.0588887	0.8703	0.971904	no
scaffold116-aug13016.t1	RSC011	RSA076	OK	26.35	28.4472	0.110484	0.5784	0.897899	no
scaffold116-aug13017.t1	RSC011	RSA076	OK	6.42374	5.92243	-0.117223	0.6044	0.907598	no
scaffold116-aug13018.t1	RSC011	RSA076	NOTEST	0.129674	0.150899	0.21869	1	1	no
scaffold116-aug13019.t1	RSC011	RSA076	NOTEST	0	0	0	1	1	no
scaffold116-aug13020.t1	RSC011	RSA076	NOTEST	0	0	0	1	1	no
scaffold116-aug13021.t1	RSC011	RSA076	NOTEST	0.167532	0	-inf	1	1	no
scaffold116-aug13022.t1	RSC011	RSA076	NOTEST	0	0.0333337	inf	1	1	no
scaffold116-aug13023.t1	RSC011	RSA076	OK	5.98702	4.15888	-0.525641	0.4539	0.849351	no
scaffold116-aug13024.t1	RSC011	RSA076	NOTEST	0	0	0	1	1	no
scaffold116-aug13025.t1	RSC011	RSA076	NOTEST	0	0	0	1	1	no
scaffold116-aug13026.t1	RSC011	RSA076	NOTEST	0	0	0	1	1	no
scaffold116-aug13027.t1	RSC011	RSA076	NOTEST	0.0807888	0	-inf	1	1	no
scaffold116-aug13028.t1	RSC011	RSA076	OK	4.93397	3.34426	-0.561062	0.02115	0.191286	no
scaffold116-aug13029.t1	RSC011	RSA076	OK	41.3342	50.9916	0.302925	0.10895	0.496729	no
scaffold116-aug13030.t1	RSC011	RSA076	NOTEST	0	0.0160828	inf	1	1	no
scaffold116-aug13031.t1	RSC011	RSA076	NOTEST	0	0	0	1	1	no
scaffold116-aug13032.t1	RSC011	RSA076	NOTEST	0	0	0	1	1	no
scaffold116-aug13033.t1	RSC011	RSA076	NOTEST	0	0	0	1	1	no
scaffold116-aug13034.t1	RSC011	RSA076	OK	21.6469	29.4648	0.444832	0.02565	0.216351	no
scaffold116-aug13035.t1	RSC011	RSA076	NOTEST	0	0.109558	inf	1	1	no
scaffold116-aug13036.t1	RSC011	RSA076	OK	16.1339	19.8081	0.295993	0.2309	0.692052	no
scaffold116-aug13037.t1	RSC011	RSA076	OK	2.00988	1.81703	-0.145526	0.67475	0.929831	no
scaffold116-aug13038.t1	RSC011	RSA076	NOTEST	0	0.367274	inf	1	1	no
scaffold116-aug13039.t1	RSC011	RSA076	NOTEST	0	0	0	1	1	no
scaffold116-aug13040.t1	RSC011	RSA076	NOTEST	0	0	0	1	1	no
scaffold116-aug13041.t1	RSC011	RSA076	OK	8.70885	7.05834	-0.303153	0.16855	0.611676	no
scaffold116-aug13042.t1	RSC011	RSA076	NOTEST	0	0	0	1	1	no
scaffold116-aug13043.t1	RSC011	RSA076	OK	10.2885	9.54871	-0.107656	0.64025	0.917795	no
scaffold116-aug13044.t1	RSC011	RSA076	NOTEST	0	0	0	1	1	no
scaffold116-aug13045.t1	RSC011	RSA076	NOTEST	0	0	0	1	1	no
scaffold116-aug13046.t1	RSC011	RSA076	NOTEST	0	0	0	1	1	no
scaffold116-aug13047.t1	RSC011	RSA076	NOTEST	0	0	0	1	1	no
scaffold116-aug13048.t1	RSC011	RSA076	OK	0.702162	3.64574	2.37634	0.00155	0.0275706	yes
scaffold116-aug13049.t1	RSC011	RSA076	OK	1.88793	0.836462	-1.17444	0.139	0.55616	no
scaffold116-aug13050.t1	RSC011	RSA076	NOTEST	0.0294856	0.116672	1.98438	1	1	no
scaffold116-aug13051.t1	RSC011	RSA076	OK	2.16916	1.79768	-0.270999	0.5549	0.890764	no
scaffold116-aug13052.t1	RSC011	RSA076	OK	8.81107	7.38397	-0.25492	0.30385	0.758029	no
scaffold116-aug13053.t1	RSC011	RSA076	OK	14.0533	10.75	-0.386569	0.0368	0.274263	no
scaffold116-aug13054.t1	RSC011	RSA076	OK	34.4533	29.43	-0.227355	0.255	0.713483	no
scaffold116-aug13055.t1	RSC011	RSA076	OK	0.940481	0.402182	-1.22555	0.36655	0.798319	no
scaffold116-aug13056.t1	RSC011	RSA076	NOTEST	0.114915	0.208397	0.858765	1	1	no
scaffold116-aug13057.t1	RSC011	RSA076	OK	7.53572	6.78278	-0.15187	0.593	0.90517	no
scaffold116-aug13058.t1	RSC011	RSA076	NOTEST	0	0	0	1	1	no
scaffold116-aug13059.t1	RSC011	RSA076	NOTEST	0	0	0	1	1	no
scaffold1161-aug23105.t1	RSC011	RSA076	NOTEST	0	0	0	1	1	no
scaffold11628-aug24235.t1	RSC011	RSA076	NOTEST	0	0	0	1	1	no
scaffold1163-aug23106.t1	RSC011	RSA076	NOTEST	0	0	0	1	1	no
scaffold11631-aug24236.t1	RSC011	RSA076	NOTEST	0	0	0	1	1	no
scaffold11636-aug24237.t1	RSC011	RSA076	OK	25.897	11.4239	-1.18074	0.01485	0.151355	no
scaffold1167-aug23107.t1	RSC011	RSA076	NOTEST	0	0	0	1	1	no
scaffold11680-aug24238.t1	RSC011	RSA076	NOTEST	0	0	0	1	1	no
scaffold11681-aug24239.t1	RSC011	RSA076	OK	30.9101	41.9186	0.439514	0.2011	0.659198	no
scaffold11698-aug24240.t1	RSC011	RSA076	NOTEST	1.06043	0	-inf	1	1	no
scaffold117-aug13060.t1	RSC011	RSA076	OK	2.17569	1.70403	-0.352527	0.26595	0.72131	no
scaffold117-aug13061.t1	RSC011	RSA076	OK	1.39222	1.13887	-0.289783	0.49005	0.865337	no
scaffold117-aug13062.t1	RSC011	RSA076	OK	3.35949	3.6644	0.125334	0.79435	0.958623	no
scaffold117-aug13063.t1	RSC011	RSA076	NOTEST	0	0	0	1	1	no
scaffold117-aug13064.t1	RSC011	RSA076	OK	6.87689	5.84203	-0.235288	0.5283	0.880838	no
scaffold117-aug13065.t1	RSC011	RSA076	OK	10.6352	10.483	-0.0207973	0.9118	0.979118	no
scaffold117-aug13066.t1	RSC011	RSA076	OK	18.6725	20.0639	0.10369	0.65355	0.922722	no
scaffold117-aug13067.t1	RSC011	RSA076	OK	23.2839	26.8677	0.206538	0.2656	0.72131	no
scaffold117-aug13068.t1	RSC011	RSA076	NOTEST	0.0954215	0.516966	2.43768	1	1	no
scaffold117-aug13069.t1	RSC011	RSA076	OK	44.3906	55.6182	0.325301	0.139	0.55616	no
scaffold117-aug13070.t1	RSC011	RSA076	OK	13.8801	18.4037	0.406975	0.16765	0.610004	no
scaffold117-aug13071.t1	RSC011	RSA076	OK	41.3984	42.7961	0.047907	0.79055	0.958234	no
scaffold117-aug13072.t1	RSC011	RSA076	OK	72.6892	76.0209	0.0646553	0.7136	0.937651	no
scaffold117-aug13073.t1	RSC011	RSA076	OK	84.2952	97.4695	0.209501	0.27125	0.726021	no
scaffold117-aug13074.t1	RSC011	RSA076	OK	83.8152	89.9794	0.102383	0.57195	0.896819	no
scaffold117-aug13075.t1	RSC011	RSA076	OK	9.26727	11.0592	0.255034	0.27295	0.727378	no
scaffold117-aug13076.t1	RSC011	RSA076	NOTEST	0	0.152228	inf	1	1	no
scaffold117-aug13077.t1	RSC011	RSA076	OK	24.1961	26.8656	0.150987	0.4269	0.833872	no
scaffold117-aug13078.t1	RSC011	RSA076	OK	31.3462	18.3297	-0.774101	0.08595	0.440922	no
scaffold117-aug13079.t1	RSC011	RSA076	OK	3.60152	4.47418	0.313017	0.3298	0.776803	no
scaffold117-aug13080.t1	RSC011	RSA076	OK	13.8162	11.5594	-0.257297	0.18535	0.636087	no
scaffold117-aug13081.t1	RSC011	RSA076	OK	7.61671	9.07621	0.252921	0.36465	0.798319	no
scaffold117-aug13082.t1	RSC011	RSA076	NOTEST	0	0	0	1	1	no
scaffold117-aug13083.t1	RSC011	RSA076	NOTEST	0.522774	0.171538	-1.60766	1	1	no
scaffold117-aug13084.t1	RSC011	RSA076	OK	14.1961	17.1411	0.271963	0.25025	0.709906	no
scaffold117-aug13085.t1	RSC011	RSA076	OK	39.4368	55.2734	0.487043	0.0118	0.128771	no
scaffold117-aug13086.t1	RSC011	RSA076	OK	25.1478	21.3159	-0.238501	0.34175	0.785475	no
scaffold117-aug13087.t1	RSC011	RSA076	OK	21.0294	17.3683	-0.275951	0.1833	0.633749	no
scaffold117-aug13088.t1	RSC011	RSA076	NOTEST	0	0	0	1	1	no
scaffold117-aug13089.t1	RSC011	RSA076	OK	14.8657	12.2959	-0.273813	0.19045	0.6442	no
scaffold117-aug13090.t1	RSC011	RSA076	OK	2.68439	2.67767	-0.00361583	0.98	0.991997	no
scaffold117-aug13091.t1	RSC011	RSA076	OK	64.13	64.9945	0.0193186	0.9241	0.981893	no
scaffold117-aug13092.t1	RSC011	RSA076	OK	75.277	85.0349	0.175845	0.36995	0.799384	no
scaffold117-aug13093.t1	RSC011	RSA076	OK	114.107	123.864	0.118374	0.4873	0.86486	no
scaffold117-aug13094.t1	RSC011	RSA076	NOTEST	0.0926433	0.0827338	-0.16321	1	1	no
scaffold117-aug13095.t1	RSC011	RSA076	NOTEST	0	0.0923715	inf	1	1	no
scaffold1171-aug23108.t1	RSC011	RSA076	NOTEST	0	0	0	1	1	no
scaffold11710-aug24241.t1	RSC011	RSA076	OK	6.71211	12.2051	0.862643	0.1426	0.563685	no
scaffold11718-aug24242.t1	RSC011	RSA076	NOTEST	0	0	0	1	1	no
scaffold1172-aug23109.t1	RSC011	RSA076	NOTEST	0	0	0	1	1	no
scaffold11722-aug24243.t1	RSC011	RSA076	NOTEST	0	0	0	1	1	no
scaffold11724-aug24244.t1	RSC011	RSA076	NOTEST	0	0	0	1	1	no
scaffold11732-aug24245.t1	RSC011	RSA076	NOTEST	0	0	0	1	1	no
scaffold1175-aug23110.t1	RSC011	RSA076	NOTEST	0	0	0	1	1	no
scaffold11761-aug24246.t1	RSC011	RSA076	NOTEST	0	0	0	1	1	no
scaffold11775-aug24247.t1	RSC011	RSA076	OK	1.95844	1.56862	-0.320213	0.82425	0.965878	no
scaffold11783-aug24248.t1	RSC011	RSA076	OK	14.7756	1.00803	-3.87361	0.1119	0.503304	no
scaffold118-aug13096.t1	RSC011	RSA076	OK	5.86299	4.58038	-0.35617	0.052	0.336776	no
scaffold118-aug13097.t1	RSC011	RSA076	OK	15.1192	14.4362	-0.0666879	0.7572	0.952566	no
scaffold118-aug13098.t1	RSC011	RSA076	OK	25.1004	24.2462	-0.0499471	0.7781	0.955282	no
scaffold118-aug13099.t1	RSC011	RSA076	NOTEST	0	0	0	1	1	no
scaffold118-aug13100.t1	RSC011	RSA076	NOTEST	0	0	0	1	1	no
scaffold118-aug13101.t1	RSC011	RSA076	NOTEST	0	0	0	1	1	no
scaffold118-aug13102.t1	RSC011	RSA076	OK	23.5705	19.8828	-0.245466	0.36605	0.798319	no
scaffold118-aug13103.t1	RSC011	RSA076	OK	13.8926	15.8013	0.185731	0.4453	0.84452	no
scaffold118-aug13104.t1	RSC011	RSA076	OK	6.04076	4.20974	-0.520997	0.01835	0.174841	no
scaffold118-aug13105.t1	RSC011	RSA076	OK	62.9771	162.347	1.36618	5e-05	0.00151329	yes
scaffold118-aug13106.t1	RSC011	RSA076	NOTEST	0.0260981	0	-inf	1	1	no
scaffold118-aug13107.t1	RSC011	RSA076	OK	19.4359	15.0893	-0.365196	0.0459	0.31473	no
scaffold118-aug13108.t1	RSC011	RSA076	OK	65.7739	70.5523	0.101179	0.604	0.907598	no
scaffold118-aug13109.t1	RSC011	RSA076	OK	41.2461	42.5037	0.0433317	0.81755	0.964451	no
scaffold118-aug13110.t1	RSC011	RSA076	NOTEST	0.268043	0.130773	-1.0354	1	1	no
scaffold118-aug13111.t1	RSC011	RSA076	OK	49.2598	49.8721	0.0178214	0.93355	0.983811	no
scaffold118-aug13112.t1	RSC011	RSA076	NOTEST	0	0	0	1	1	no
scaffold118-aug13113.t1	RSC011	RSA076	OK	4.05371	2.9733	-0.447177	0.1134	0.5064	no
scaffold118-aug13114.t1	RSC011	RSA076	OK	1.49205	1.2151	-0.296225	0.3803	0.807697	no
scaffold118-aug13115.t1	RSC011	RSA076	OK	22.3986	33.1004	0.563439	0.03075	0.245929	no
scaffold118-aug13116.t1	RSC011	RSA076	OK	57.3454	48.4748	-0.242442	0.35795	0.795096	no
scaffold118-aug13117.t1	RSC011	RSA076	OK	18.1667	18.9903	0.0639705	0.8428	0.968213	no
scaffold118-aug13118.t1	RSC011	RSA076	OK	62.2886	68.1978	0.130756	0.4943	0.866913	no
scaffold118-aug13119.t1	RSC011	RSA076	OK	150.557	117.563	-0.356885	0.1368	0.551647	no
scaffold118-aug13120.t1	RSC011	RSA076	OK	77.2579	72.5988	-0.0897362	0.65955	0.925035	no
scaffold11824-aug24249.t1	RSC011	RSA076	NOTEST	0	0	0	1	1	no
scaffold1183-aug23111.t1	RSC011	RSA076	OK	11.6852	0	-inf	5e-05	0.00151329	yes
scaffold11857-aug24250.t1	RSC011	RSA076	NOTEST	0	0	0	1	1	no
scaffold11858-aug24251.t1	RSC011	RSA076	NOTEST	0	0	0	1	1	no
scaffold1187-aug23112.t1	RSC011	RSA076	NOTEST	0	0	0	1	1	no
scaffold1189-aug23113.t1	RSC011	RSA076	NOTEST	0	0	0	1	1	no
scaffold11898-aug24252.t1	RSC011	RSA076	NOTEST	0	0	0	1	1	no
scaffold119-aug13121.t1	RSC011	RSA076	OK	38.5903	61.2474	0.666411	0.00045	0.0100505	yes
scaffold119-aug13122.t1	RSC011	RSA076	NOTEST	0	0	0	1	1	no
scaffold119-aug13123.t1	RSC011	RSA076	OK	36.0887	30.8362	-0.226921	0.22445	0.683935	no
scaffold119-aug13124.t1	RSC011	RSA076	OK	17.5698	16.3747	-0.101631	0.72715	0.942135	no
scaffold119-aug13125.t1	RSC011	RSA076	OK	37.4626	34.3503	-0.125132	0.57825	0.897899	no
scaffold119-aug13126.t1	RSC011	RSA076	OK	26.0165	26.1101	0.00518011	0.9781	0.991373	no
scaffold119-aug13127.t1	RSC011	RSA076	NOTEST	0	0.126485	inf	1	1	no
scaffold119-aug13128.t1	RSC011	RSA076	OK	14.3976	14.3608	-0.00368894	0.993	0.996515	no
scaffold119-aug13129.t1	RSC011	RSA076	OK	7.46051	8.25597	0.146164	0.53635	0.884974	no
scaffold119-aug13130.t1	RSC011	RSA076	OK	21.8261	21.4867	-0.0226116	0.91265	0.979118	no
scaffold119-aug13131.t1	RSC011	RSA076	OK	10.282	10.6082	0.0450589	0.85265	0.969059	no
scaffold119-aug13132.t1	RSC011	RSA076	OK	17.0624	15.1317	-0.17325	0.48165	0.861479	no
scaffold119-aug13133.t1	RSC011	RSA076	OK	196.606	169.087	-0.217536	0.2026	0.661974	no
scaffold119-aug13134.t1	RSC011	RSA076	OK	8.21152	6.68556	-0.2966	0.2934	0.748109	no
scaffold119-aug13135.t1	RSC011	RSA076	OK	3.47009	1.83242	-0.921228	0.13635	0.550952	no
scaffold119-aug13136.t1	RSC011	RSA076	OK	12.2291	12.2509	0.00257111	0.98925	0.994764	no
scaffold119-aug13137.t1	RSC011	RSA076	OK	11.439	9.75943	-0.229098	0.29415	0.749098	no
scaffold119-aug13138.t1	RSC011	RSA076	OK	262.434	346.403	0.400496	0.02275	0.199648	no
scaffold119-aug13139.t1	RSC011	RSA076	NOTEST	0	0	0	1	1	no
scaffold119-aug13140.t1	RSC011	RSA076	OK	175.27	184.83	0.076621	0.66415	0.926901	no
scaffold119-aug13141.t1	RSC011	RSA076	OK	10.29	8.22351	-0.32342	0.11955	0.52046	no
scaffold119-aug13142.t1	RSC011	RSA076	OK	16.0207	15.6567	-0.0331561	0.87345	0.972118	no
scaffold119-aug13143.t1	RSC011	RSA076	OK	0.58513	1.20743	1.04511	0.34	0.784077	no
scaffold119-aug13144.t1	RSC011	RSA076	OK	8.89196	11.0737	0.31656	0.54405	0.886458	no
scaffold119-aug13145.t1	RSC011	RSA076	OK	4.73825	4.04875	-0.226878	0.554	0.8902	no
scaffold119-aug13146.t1	RSC011	RSA076	OK	8.74851	10.1272	0.211118	0.55075	0.888907	no
scaffold119-aug13147.t1	RSC011	RSA076	OK	13.9329	15.5023	0.153979	0.47135	0.858169	no
scaffold119-aug13148.t1	RSC011	RSA076	OK	7.3003	7.58423	0.0550459	0.7828	0.956486	no
scaffold119-aug13149.t1	RSC011	RSA076	NOTEST	0	0	0	1	1	no
scaffold119-aug13150.t1	RSC011	RSA076	OK	4.12834	6.32818	0.616227	0.1002	0.478911	no
scaffold119-aug13151.t1	RSC011	RSA076	OK	15.4325	12.5599	-0.297145	0.2971	0.752336	no
scaffold119-aug13152.t1	RSC011	RSA076	NOTEST	0.156257	0	-inf	1	1	no
scaffold119-aug13153.t1	RSC011	RSA076	NOTEST	0	0	0	1	1	no
scaffold119-aug13154.t1	RSC011	RSA076	NOTEST	0.180385	0.232895	0.368599	1	1	no
scaffold119-aug13155.t1	RSC011	RSA076	OK	2.21227	1.12929	-0.970114	0.3174	0.768308	no
scaffold119-aug13156.t1	RSC011	RSA076	OK	12.4183	9.30835	-0.415864	0.0369	0.274419	no
scaffold119-aug13157.t1	RSC011	RSA076	NOTEST	0	0	0	1	1	no
scaffold119-aug13158.t1	RSC011	RSA076	OK	562.002	562.996	0.00255059	0.9878	0.99455	no
scaffold119-aug13159.t1	RSC011	RSA076	OK	85.1103	78.5563	-0.115606	0.53275	0.883524	no
scaffold119-aug13160.t1	RSC011	RSA076	OK	14.8106	14.411	-0.0394549	0.84795	0.968364	no
scaffold119-aug13161.t1	RSC011	RSA076	OK	84.561	86.392	0.0309053	0.861	0.969884	no
scaffold119-aug13162.t1	RSC011	RSA076	OK	23.4844	31.7894	0.436842	0.03965	0.287784	no
scaffold119-aug13163.t1	RSC011	RSA076	OK	18.8884	17.137	-0.140384	0.53445	0.88457	no
scaffold119-aug13164.t1	RSC011	RSA076	NOTEST	0	0	0	1	1	no
scaffold119-aug13165.t1	RSC011	RSA076	OK	9.25046	9.74772	0.0755389	0.92175	0.981705	no
scaffold119-aug13166.t1	RSC011	RSA076	OK	31.3516	34.941	0.156383	0.3806	0.807697	no
scaffold119-aug13167.t1	RSC011	RSA076	OK	21.4848	16.9056	-0.345813	0.34585	0.787502	no
scaffold119-aug13168.t1	RSC011	RSA076	OK	1.58672	0.992705	-0.676608	0.08155	0.431743	no
scaffold119-aug13169.t1	RSC011	RSA076	OK	26.4302	22.8437	-0.210392	0.2497	0.709906	no
scaffold119-aug13170.t1	RSC011	RSA076	NOTEST	0	0	0	1	1	no
scaffold11906-aug24253.t1	RSC011	RSA076	NOTEST	0	0	0	1	1	no
scaffold11914-aug24254.t1	RSC011	RSA076	OK	26.5693	30.2962	0.189378	0.6131	0.908893	no
scaffold11915-aug24255.t1	RSC011	RSA076	NOTEST	0	0	0	1	1	no
scaffold11918-aug24256.t1	RSC011	RSA076	NOTEST	0	0	0	1	1	no
scaffold11932-aug24257.t1	RSC011	RSA076	OK	4.00189	0	-inf	0.04125	0.29237	no
scaffold12-aug2454.t1	RSC011	RSA076	NOTEST	0	0	0	1	1	no
scaffold12-aug2455.t1	RSC011	RSA076	OK	165.497	181.317	0.13171	0.45135	0.847891	no
scaffold12-aug2456.t1	RSC011	RSA076	NOTEST	0	0.0473331	inf	1	1	no
scaffold12-aug2457.t1	RSC011	RSA076	OK	0	231.874	inf	5e-05	0.00151329	yes
scaffold12-aug2458.t1	RSC011	RSA076	OK	22.8402	25.1319	0.137943	0.5262	0.879659	no
scaffold12-aug2459.t1	RSC011	RSA076	OK	1.77851	0.567912	-1.64693	0.07495	0.414439	no
scaffold12-aug2460.t1	RSC011	RSA076	OK	0.877107	0.43179	-1.02242	0.31045	0.763301	no
scaffold12-aug2461.t1	RSC011	RSA076	NOTEST	0.345735	0.209508	-0.722662	1	1	no
scaffold12-aug2462.t1	RSC011	RSA076	OK	18.5816	15.6284	-0.249711	0.21305	0.670979	no
scaffold12-aug2463.t1	RSC011	RSA076	OK	32.4288	31.6631	-0.0344764	0.85665	0.969884	no
scaffold12-aug2464.t1	RSC011	RSA076	OK	108.315	101.657	-0.0915352	0.5964	0.906306	no
scaffold12-aug2465.t1	RSC011	RSA076	OK	19.6203	19.112	-0.0378676	0.85465	0.969401	no
scaffold12-aug2466.t1	RSC011	RSA076	OK	41.6817	42.1326	0.0155231	0.934	0.983811	no
scaffold12-aug2467.t1	RSC011	RSA076	OK	59.8319	59.8853	0.0012874	0.99495	0.997103	no
scaffold12-aug2468.t1	RSC011	RSA076	OK	6.31599	4.80573	-0.394251	0.19385	0.649063	no
scaffold12-aug2469.t1	RSC011	RSA076	OK	18.9973	15.4259	-0.300444	0.20085	0.658853	no
scaffold12-aug2470.t1	RSC011	RSA076	OK	185.557	175.423	-0.081025	0.65925	0.925035	no
scaffold12-aug2471.t1	RSC011	RSA076	OK	11.683	11.5997	-0.010311	0.96115	0.988015	no
scaffold12-aug2472.t1	RSC011	RSA076	OK	8.57351	7.11441	-0.269141	0.31875	0.768841	no
scaffold12-aug2473.t1	RSC011	RSA076	NOTEST	0	0	0	1	1	no
scaffold12-aug2474.t1	RSC011	RSA076	NOTEST	0.3662	0.134153	-1.44875	1	1	no
scaffold12-aug2475.t1	RSC011	RSA076	NOTEST	0	0	0	1	1	no
scaffold12-aug2476.t1	RSC011	RSA076	NOTEST	0	0	0	1	1	no
scaffold12-aug2477.t1	RSC011	RSA076	NOTEST	0	0	0	1	1	no
scaffold12-aug2478.t1	RSC011	RSA076	NOTEST	0	0	0	1	1	no
scaffold12-aug2479.t1	RSC011	RSA076	OK	15.8239	10.2051	-0.632815	0.0058	0.0768832	no
scaffold12-aug2480.t1	RSC011	RSA076	OK	3.62115	4.56491	0.33414	0.2685	0.724266	no
scaffold12-aug2481.t1	RSC011	RSA076	NOTEST	0	0	0	1	1	no
scaffold12-aug2482.t1	RSC011	RSA076	NOTEST	0.676188	0	-inf	1	1	no
scaffold12-aug2483.t1	RSC011	RSA076	NOTEST	0	0	0	1	1	no
scaffold12-aug2484.t1	RSC011	RSA076	OK	1.2253	0.633932	-0.950732	0.0628	0.376854	no
scaffold12-aug2485.t1	RSC011	RSA076	OK	12.5695	9.52307	-0.400425	0.08915	0.449373	no
scaffold12-aug2486.t1	RSC011	RSA076	NOTEST	0.017738	0	-inf	1	1	no
scaffold12-aug2487.t1	RSC011	RSA076	OK	3.78452	4.01065	0.0837255	0.78625	0.957114	no
scaffold12-aug2488.t1	RSC011	RSA076	OK	1.64226	1.43683	-0.192799	0.63145	0.915049	no
scaffold12-aug2489.t1	RSC011	RSA076	OK	3.04542	3.09891	0.0251213	0.9322	0.983811	no
scaffold12-aug2490.t1	RSC011	RSA076	NOTEST	0.0702719	0.245709	1.80593	1	1	no
scaffold12-aug2491.t1	RSC011	RSA076	OK	23.7495	21.2097	-0.163169	0.3423	0.785829	no
scaffold12-aug2492.t1	RSC011	RSA076	OK	62.2907	62.7956	0.0116467	0.9495	0.986041	no
scaffold12-aug2493.t1	RSC011	RSA076	OK	17.7084	15.6914	-0.17446	0.40465	0.822202	no
scaffold12-aug2494.t1	RSC011	RSA076	OK	46.5105	47.3303	0.0252084	0.898	0.976156	no
scaffold12-aug2495.t1	RSC011	RSA076	OK	13.6202	14.1117	0.0511464	0.82175	0.964879	no
scaffold12-aug2496.t1	RSC011	RSA076	OK	10.3079	10.999	0.0936149	0.65365	0.922722	no
scaffold12-aug2497.t1	RSC011	RSA076	OK	2.01958	0.84381	-1.25907	0.00155	0.0275706	yes
scaffold12-aug2498.t1	RSC011	RSA076	OK	1.90363	2.33373	0.293889	0.42065	0.82936	no
scaffold12-aug2499.t1	RSC011	RSA076	NOTEST	0	0	0	1	1	no
scaffold12-aug2500.t1	RSC011	RSA076	NOTEST	0	0.0713102	inf	1	1	no
scaffold12-aug2501.t1	RSC011	RSA076	OK	7.21961	7.09551	-0.0250164	0.9415	0.9844	no
scaffold12-aug2502.t1	RSC011	RSA076	OK	7.32865	8.13385	0.150391	0.5425	0.886211	no
scaffold12-aug2503.t1	RSC011	RSA076	OK	116.353	115.951	-0.00499667	0.97685	0.991265	no
scaffold12-aug2504.t1	RSC011	RSA076	OK	16.0772	32.1437	0.999521	0.02835	0.232627	no
scaffold12-aug2505.t1	RSC011	RSA076	OK	10.5386	14.1307	0.423142	0.1361	0.550506	no
scaffold12-aug2506.t1	RSC011	RSA076	OK	10.4907	10.5616	0.00971888	0.9611	0.988015	no
scaffold12-aug2507.t1	RSC011	RSA076	OK	24.3735	24.825	0.0264792	0.88995	0.975126	no
scaffold12-aug2508.t1	RSC011	RSA076	OK	475.35	487.559	0.0365864	0.84785	0.968364	no
scaffold12-aug2509.t1	RSC011	RSA076	NOTEST	0	0	0	1	1	no
scaffold12-aug2510.t1	RSC011	RSA076	OK	20.5175	18.8465	-0.122559	0.5439	0.886458	no
[truncated: 23,055 more rows]
[truncated: 1 more columns]

## Sheet:  Fig.2C (eud-1 expression)
test_id	sample_1	sample_2	status	Expression value_1	Expression value_2	log2(fold_change)	p_value	q_value (after multiple testing correction	significant	gene name
scaffold129-aug13711.t1	RSC011	RSA076	OK	3.31421	4.61457	0.477533	0.1074	0.493876	no	eud-1

## Sheet: Fig.2D
Mutant/WT	Eu animals out of 50 animals	% Eurystomatous(out of 50 animals)	Description
RSA076	49	98	Eu-biased parental line
RSA076	50	100	Eu-biased parental line
RSA076	48	96	Eu-biased parental line
RSA076	49	98	Eu-biased parental line
RSA076	50	100	Eu-biased parental line
RSA076	50	100	Eu-biased parental line
RSA076	50	100	Eu-biased parental line
RSA076	50	100	Eu-biased parental line
RSA076	50	100	Eu-biased parental line
RSA076	50	100	Eu-biased parental line
RSC011	4	8	St-biased parental line
RSC011	0	0	St-biased parental line
RSC011	12	24	St-biased parental line
RSC011	21	42	St-biased parental line
RSC011	27	54	St-biased parental line
RSC011	7	14	St-biased parental line
RSC011	6	12	St-biased parental line
RSC011	5	10	St-biased parental line
RSC011	0	0	St-biased parental line
RSC011	3	6	St-biased parental line
tu1444	44	88	eud-1 intronic swap
tu1444	50	100	eud-1 intronic swap
tu1444	49	98	eud-1 intronic swap
tu1444	50	100	eud-1 intronic swap
tu1444	48	96	eud-1 intronic swap
tu1444	46	92	eud-1 intronic swap
tu1590	46	92	Deletion one FBS
tu1590	45	90	Deletion one FBS
tu1590	45	90	Deletion one FBS
tu1590	47	94	Deletion one FBS
tu1590	45	90	Deletion one FBS
tu1590	44	88	Deletion one FBS
tu1621	42	84	Deletion one FBS
tu1621	36	72	Deletion one FBS
tu1621	36	72	Deletion one FBS
tu1621	44	88	Deletion one FBS
tu1621	38	76	Deletion one FBS
tu1621	47	94	Deletion one FBS
tu1866	43	86	Deletion two FBS copies
tu1866	32	64	Deletion two FBS copies
tu1866	38	76	Deletion two FBS copies
tu1866	36	72	Deletion two FBS copies
tu1866	37	74	Deletion two FBS copies
tu1866	36	72	Deletion two FBS copies
tu1867	41	82	Deletion two FBS copies
tu1867	29	58	Deletion two FBS copies
tu1867	46	92	Deletion two FBS copies
tu1867	35	70	Deletion two FBS copies
tu1867	31	62	Deletion two FBS copies
tu1867	37	74	Deletion two FBS copies
tu1868	18	36	Deletion one FBS copy + eud-1 intronic swap
tu1868	13	26	Deletion one FBS copy + eud-1 intronic swap
tu1868	20	40	Deletion one FBS copy + eud-1 intronic swap
tu1868	21	42	Deletion one FBS copy + eud-1 intronic swap
tu1868	25	50	Deletion one FBS copy + eud-1 intronic swap
tu1868	14	28	Deletion one FBS copy + eud-1 intronic swap
tu1869	14	28	Deletion one FBS copy + eud-1 intronic swap
tu1869	20	40	Deletion one FBS copy + eud-1 intronic swap
tu1869	23	46	Deletion one FBS copy + eud-1 intronic swap
tu1869	36	72	Deletion one FBS copy + eud-1 intronic swap
tu1869	32	64	Deletion one FBS copy + eud-1 intronic swap
tu1869	30	60	Deletion one FBS copy + eud-1 intronic swap
tu1870	7	14	Deletion two FBS copies + eud-1 intronic swap
tu1870	1	2	Deletion two FBS copies + eud-1 intronic swap
tu1870	7	14	Deletion two FBS copies + eud-1 intronic swap
tu1870	9	18	Deletion two FBS copies + eud-1 intronic swap
tu1870	2	4	Deletion two FBS copies + eud-1 intronic swap
tu1870	1	2	Deletion two FBS copies + eud-1 intronic swap
tu1871	6	12	Deletion two FBS copies + eud-1 intronic swap
tu1871	5	10	Deletion two FBS copies + eud-1 intronic swap
tu1871	7	14	Deletion two FBS copies + eud-1 intronic swap
tu1871	13	26	Deletion two FBS copies + eud-1 intronic swap
tu1871	10	20	Deletion two FBS copies + eud-1 intronic swap
tu1871	5	10	Deletion two FBS copies + eud-1 intronic swap
