# Supplementary material for: Divergent combinations of cis-regulatory elements control the evolution of phenotypic plasticity
Source: PLoS Biol. 2023 Aug 17;21(8):e3002270. doi: 10.1371/journal.pbio.3002270 (PMC10464979; doi:10.1371/journal.pbio.3002270)
Supplement: S2 Data — Representing intronic mutants’s mouth-form score in the RSA076 background, qPCR results, and population genetics data. (XLSX) [file pbio.3002270.s017.xlsx]

## Sheet: Fig.3B
Mutant/WT	Eu animals out of 50 animals	% Eurystomatous(out of 50 animals)	Description
RSA076	49	98	Parental Eu-biased line
RSA076	50	100	Parental Eu-biased line
RSA076	48	96	Parental Eu-biased line
RSA076	49	98	Parental Eu-biased line
RSA076	50	100	Parental Eu-biased line
RSA076	50	100	Parental Eu-biased line
RSA076	50	100	Parental Eu-biased line
RSA076	50	100	Parental Eu-biased line
RSA076	50	100	Parental Eu-biased line
RSA076	50	100	Parental Eu-biased line
RSC011	4	8	Parental St-biased line
RSC011	0	0	Parental St-biased line
RSC011	12	24	Parental St-biased line
RSC011	21	42	Parental St-biased line
RSC011	27	54	Parental St-biased line
RSC011	7	14	Parental St-biased line
RSC011	6	12	Parental St-biased line
RSC011	5	10	Parental St-biased line
RSC011	0	0	Parental St-biased line
RSC011	3	6	Parental St-biased line
tu1901	50	100	Intron potential regulatory lesion
tu1901	50	100	Intron potential regulatory lesion
tu1901	50	100	Intron potential regulatory lesion
tu1901	50	100	Intron potential regulatory lesion
tu1901	50	100	Intron potential regulatory lesion
tu1902	50	100	Intron potential regulatory lesion
tu1902	50	100	Intron potential regulatory lesion
tu1902	50	100	Intron potential regulatory lesion
tu1902	49	98	Intron potential regulatory lesion
tu1902	50	100	Intron potential regulatory lesion
tu1903	42	84	Intron potential regulatory lesion
tu1903	46	92	Intron potential regulatory lesion
tu1903	44	88	Intron potential regulatory lesion
tu1903	38	76	Intron potential regulatory lesion
tu1903	45	90	Intron potential regulatory lesion
tu1904	30	60	Intron potential regulatory lesion
tu1904	29	58	Intron potential regulatory lesion
tu1904	8	16	Intron potential regulatory lesion
tu1904	8	16	Intron potential regulatory lesion
tu1904	6	12	Intron potential regulatory lesion
tu1905	0	0	Intron potential regulatory lesion
tu1905	0	0	Intron potential regulatory lesion
tu1905	0	0	Intron potential regulatory lesion
tu1905	0	0	Intron potential regulatory lesion
tu1905	0	0	Intron potential regulatory lesion
tu1906	0	0	Intron potential regulatory lesion
tu1906	0	0	Intron potential regulatory lesion
tu1906	0	0	Intron potential regulatory lesion
tu1906	0	0	Intron potential regulatory lesion
tu1906	0	0	Intron potential regulatory lesion

## Sheet: Fig.3C
Line	Mean Relative Expression	Standard deviaiton	Average_Log2_Fold_change_Relative_to_RSA076	Standard deviation	Description
RSA076	1	0	0	0	Eu-parent
RSC011	0.4889	0.0527044	-1.03778	0.151303	St-parent
tu1871	0.676729	0.200003	-0.605	0.423586	2 FBS deleted+ intron swap
tu1870	0.479483	0.187441	-1.14889	0.646369	2 FBS deleted+ intron swap
tu1905	0.0350602	0.0198651	-5.03667	1.00012	intron deleted
tu1906	0.253795	0.122747	-2.09556	0.720003	intron deleted
replicate_1	MeanCp	replicate_2	MeanCp	replicate_3	MeanCp
(eud-1_76)	23.75	(eud-1_76)	23.3333	(eud-1_76)	23.8333
(cdc_76)	23.3633	(cdc_76)	23.6067	(cdc_76)	23.6
(eud-1_011)	25.6567	(eud-1_011)	24.8867	(eud-1_011)	24.63
(cdc_011)	24.1533	(cdc_011)	24.0267	(cdc_011)	23.5333
tu1871_eud-1	24.305	tu1871_eud-1	24.5433	tu1871_eud-1	24.6
tu1871_cdc	23.7533	tu1871_cdc	23.8067	tu1871_cdc	23.7267
tu1870_eud-1	25.08	tu1870_eud-1	25.2333	tu1870_eud-1	25.3767
tu1870_cdc	24.04	tu1870_cdc	23.6267	tu1870_cdc	24.23
tu1905_eud1	27.5533	tu1905_eud1	28.0433	tu1905_eud1	27.6933
tu1905_cdc	22.4333	tu1905_cdc	22.1633	tu1905_cdc	23.2367
tu1906_eud-1	25.2933	tu1906_eud-1	24.6467	tu1906_eud-1	24.7767
tu1906_cdc	22.8133	tu1906_cdc	22.1033	tu1906_cdc	23.1667
DeltaC 76(eud-1&cdc)	0.386667	DeltaC 76(eud-1&cdc)	-0.273333	DeltaC 76(eud-1&cdc)	0.233333
DeltaC 011(eud-1&cdc)	1.50333	DeltaC 011(eud-1&cdc)	0.86	DeltaC 011(eud-1&cdc)	1.09667
tu1871	0.551667	tu1871	0.736667	tu1871	0.873333
tu1870	1.04	tu1870	1.60667	tu1870	1.14667
tu1905	5.12	tu1905	5.88	tu1905	4.45667
tu1906	2.48	tu1906	2.54333	tu1906	1.61
Delta Delta Ct 76-76 (cdc)	0	Delta Delta Ct 76-76 (cdc)	0	Delta Delta Ct 76-76 (cdc)	0
Delta Delta Ct 011-76 (cdc)	1.11667	Delta Delta Ct 011-76 (cdc)	1.13333	Delta Delta Ct 011-76 (cdc)	0.863333
tu1871	0.165	tu1871	1.01	tu1871	0.64
tu1870	0.653333	tu1870	1.88	tu1870	0.913333
tu1905	4.73333	tu1905	6.15333	tu1905	4.22333
tu1906	2.09333	tu1906	2.81667	tu1906	1.37667
2^delta delta 76	1	2^delta delta 76	1	2^delta delta 76	1
2^delta delta 11	0.461158	2^delta delta 11	0.455861	2^delta delta 11	0.549681
tu1871	0.891929	tu1871	0.496546	tu1871	0.641713
tu1870	0.63581	tu1870	0.271684	tu1870	0.530957
tu1905	0.0375945	tu1905	0.0140495	tu1905	0.0535365
tu1906	0.234339	tu1906	0.141938	tu1906	0.385108
Relative expression of RSA076 to RSA076	1	Relative expression of RSA076 to RSA076	1	Relative expression of RSA076 to RSA076	1
Relative expression of RSC011 to RSA076	0.461158	Relative expression of RSC011 to RSA076	0.455861	Relative expression of RSC011 to RSA076	0.549681
tu1871	0.891929	tu1871	0.496546	tu1871	0.641713
tu1870	0.63581	tu1870	0.271684	tu1870	0.530957
tu1905	0.0375945	tu1905	0.0140495	tu1905	0.0535365
tu1906	0.234339	tu1906	0.141938	tu1906	0.385108
Log2 RSA076	0	Log2 RSA076	0	Log2 RSA076	0
Log2 RSC011	-1.11667	Log2 RSC011	-1.13333	Log2 RSC011	-0.863333
tu1871	-0.165	tu1871	-1.01	tu1871	-0.64
tu1870	-0.653333	tu1870	-1.88	tu1870	-0.913333
tu1905	-4.73333	tu1905	-6.15333	tu1905	-4.22333
tu1906	-2.09333	tu1906	-2.81667	tu1906	-1.37667
Gene/Line replicate 1	Technical replicate	Cp	Gene/Line replicate 2	Technical replicate	Cp	Gene/Line replicate 3	Technical replicate	Cp
eud-1 RSA076	1	23.72	eud-1 RSA076	1	23.3	eud-1 RSA076	1	23.89
eud-1 RSA076	2	23.8	eud-1 RSA076	2	23.24	eud-1 RSA076	2	23.83
eud-1 RSA076	3	23.73	eud-1 RSA076	3	23.46	eud-1 RSA076	3	23.78
cdc RSA076	1	23.49	cdc RSA076	1	23.59	cdc RSA076	1	23.72
cdc RSA076	2	23.32	cdc RSA076	2	23.63	cdc RSA076	2	23.63
cdc RSA076	3	23.28	cdc RSA076	3	23.6	cdc RSA076	3	23.45
eud-1 RSC011	1	25.62	eud-1 RSC011	1	24.83	eud-1 RSC011	1	24.57
eud-1 RSC011	2	25.65	eud-1 RSC011	2	24.87	eud-1 RSC011	2	24.66
eud-1 RSC011	3	25.7	eud-1 RSC011	3	24.96	eud-1 RSC011	3	24.66
cdc RSC011	1	24.08	cdc RSC011	1	23.94	cdc RSC011	1	23.34
cdc RSC011	2	24.15	cdc RSC011	2	23.91	cdc RSC011	2	23.67
cdc RSC011	3	24.23	cdc RSC011	3	24.23	cdc RSC011	3	23.59
eud-1 tu1871	1	24.27	eud-1 tu1871	1	24.55	eud-1 tu1871	1	24.55
eud-1 tu1871	2	24.12	eud-1 tu1871	2	24.56	eud-1 tu1871	2	24.55
eud-1 tu1871	3	24.49	eud-1 tu1871	3	24.52	eud-1 tu1871	3	24.7
cdc tu1871	1	23.45	cdc tu1871	1	23.81	cdc tu1871	1	23.6
cdc tu1871	2	23.71	cdc tu1871	2	23.85	cdc tu1871	2	23.72
cdc tu1871	3	24.1	cdc tu1871	3	23.76	cdc tu1871	3	23.86
eud-1 1870	1	25.08	eud-1 1870	1	25.23	eud-1 1870	1	25.31
eud-1 1870	2	25.17	eud-1 1870	2	25.26	eud-1 1870	2	25.33
eud-1 1870	3	24.99	eud-1 1870	3	25.21	eud-1 1870	3	25.49
cdc tu1870	1	24.05	cdc tu1870	1	23.6	cdc tu1870	1	24.19
cdc tu1870	2	24.12	cdc tu1870	2	23.57	cdc tu1870	2	24.24
cdc tu1870	3	23.95	cdc tu1870	3	23.71	cdc tu1870	3	24.26
eud-1 tu1905	1	27.52	eud-1 tu1905	1	27.95	eud-1 tu1905	1	27.71
eud-1 tu1905	2	27.55	eud-1 tu1905	2	27.97	eud-1 tu1905	2	27.67
eud-1 tu1905	3	27.59	eud-1 tu1905	3	28.21	eud-1 tu1905	3	27.7
cdc tu1905	1	22.44	cdc tu1905	1	22.14	cdc tu1905	1	22.98
cdc tu1905	2	22.5	cdc tu1905	2	22.21	cdc tu1905	2	23.39
cdc tu1905	3	22.36	cdc tu1905	3	22.14	cdc tu1905	3	23.34
eud-1 tu1906	1	25.21	eud-1 tu1906	1	24.53	eud-1 tu1906	1	24.69
eud-1 tu1906	2	25.43	eud-1 tu1906	2	24.65	eud-1 tu1906	2	25.2
eud-1 tu1906	3	25.24	eud-1 tu1906	3	24.76	eud-1 tu1906	3	24.44
cdc tu1906	1	22.77	cdc tu1906	1	22.08	cdc tu1906	1	23.59
cdc tu1906	2	22.78	cdc tu1906	2	22.12	cdc tu1906	2	22.98
cdc tu1906	3	22.89	cdc tu1906	3	22.11	cdc tu1906	3	22.93
