# Supplementary material for: Divergent combinations of cis-regulatory elements control the evolution of phenotypic plasticity
Source: PLoS Biol. 2023 Aug 17;21(8):e3002270. doi: 10.1371/journal.pbio.3002270 (PMC10464979; doi:10.1371/journal.pbio.3002270)
Supplement: S3 Data — Representing mouth-form score of RILs generated between RSA076 and RSC011, besides markers segregation patterns of ChrIV as similar to ChrX. (XLSX) [file pbio.3002270.s018.xlsx]

## Sheet: Supp_Fig_1A
Line	Eu animals out of 50 animals	% Eurystomatous(out of 50 animals)	Description
RSA076	49	98	Eu-biased parental line
RSA076	50	100	Eu-biased parental line
RSA076	48	96	Eu-biased parental line
RSA076	49	98	Eu-biased parental line
RSA076	50	100	Eu-biased parental line
RSA076	50	100	Eu-biased parental line
RSA076	50	100	Eu-biased parental line
RSA076	50	100	Eu-biased parental line
RSA076	50	100	Eu-biased parental line
RSA076	50	100	Eu-biased parental line
1	50	100	Recombinant inbred line
1	50	100	Recombinant inbred line
1	50	100	Recombinant inbred line
1	50	100	Recombinant inbred line
1	50	100	Recombinant inbred line
2	48	96	Recombinant inbred line
2	50	100	Recombinant inbred line
2	50	100	Recombinant inbred line
2	49	98	Recombinant inbred line
2	48	96	Recombinant inbred line
3	45	90	Recombinant inbred line
3	50	100	Recombinant inbred line
3	50	100	Recombinant inbred line
3	48	96	Recombinant inbred line
3	49	98	Recombinant inbred line
4	50	100	Recombinant inbred line
4	50	100	Recombinant inbred line
4	50	100	Recombinant inbred line
4	50	100	Recombinant inbred line
4	50	100	Recombinant inbred line
5	50	100	Recombinant inbred line
5	50	100	Recombinant inbred line
5	50	100	Recombinant inbred line
5	50	100	Recombinant inbred line
5	50	100	Recombinant inbred line
6	45	90	Recombinant inbred line
6	50	100	Recombinant inbred line
6	50	100	Recombinant inbred line
6	49	98	Recombinant inbred line
6	48	96	Recombinant inbred line
7	50	100	Recombinant inbred line
7	50	100	Recombinant inbred line
7	50	100	Recombinant inbred line
7	50	100	Recombinant inbred line
7	50	100	Recombinant inbred line
8	50	100	Recombinant inbred line
8	50	100	Recombinant inbred line
8	50	100	Recombinant inbred line
8	50	100	Recombinant inbred line
8	50	100	Recombinant inbred line
9	46	92	Recombinant inbred line
9	50	100	Recombinant inbred line
9	50	100	Recombinant inbred line
9	49	98	Recombinant inbred line
9	48	96	Recombinant inbred line
10	46	92	Recombinant inbred line
10	48	96	Recombinant inbred line
10	50	100	Recombinant inbred line
10	50	100	Recombinant inbred line
10	48	96	Recombinant inbred line
11	42	84	Recombinant inbred line
11	43	86	Recombinant inbred line
11	50	100	Recombinant inbred line
11	45	90	Recombinant inbred line
11	46	92	Recombinant inbred line
12	43	86	Recombinant inbred line
12	48	96	Recombinant inbred line
12	50	100	Recombinant inbred line
12	47	94	Recombinant inbred line
12	48	96	Recombinant inbred line
13	45	90	Recombinant inbred line
13	47	94	Recombinant inbred line
13	42	84	Recombinant inbred line
13	44	88	Recombinant inbred line
13	45	90	Recombinant inbred line
14	43	86	Recombinant inbred line
14	43	86	Recombinant inbred line
14	48	96	Recombinant inbred line
14	49	98	Recombinant inbred line
14	45	90	Recombinant inbred line
15	50	100	Recombinant inbred line
15	47	94	Recombinant inbred line
15	33	66	Recombinant inbred line
15	47	94	Recombinant inbred line
15	40	80	Recombinant inbred line
16	42	84	Recombinant inbred line
16	37	74	Recombinant inbred line
16	48	96	Recombinant inbred line
16	50	100	Recombinant inbred line
16	39	78	Recombinant inbred line
17	50	100	Recombinant inbred line
17	50	100	Recombinant inbred line
17	47	94	Recombinant inbred line
17	49	98	Recombinant inbred line
17	50	100	Recombinant inbred line
18	50	100	Recombinant inbred line
18	48	96	Recombinant inbred line
18	50	100	Recombinant inbred line
18	50	100	Recombinant inbred line
18	49	98	Recombinant inbred line
19	47	94	Recombinant inbred line
19	50	100	Recombinant inbred line
19	50	100	Recombinant inbred line
19	50	100	Recombinant inbred line
19	47	94	Recombinant inbred line
20	50	100	Recombinant inbred line
20	50	100	Recombinant inbred line
20	50	100	Recombinant inbred line
20	50	100	Recombinant inbred line
20	50	100	Recombinant inbred line
21	50	100	Recombinant inbred line
21	48	96	Recombinant inbred line
21	50	100	Recombinant inbred line
21	50	100	Recombinant inbred line
21	47	94	Recombinant inbred line
22	50	100	Recombinant inbred line
22	45	90	Recombinant inbred line
22	50	100	Recombinant inbred line
22	50	100	Recombinant inbred line
22	46	92	Recombinant inbred line
23	50	100	Recombinant inbred line
23	50	100	Recombinant inbred line
23	50	100	Recombinant inbred line
23	50	100	Recombinant inbred line
23	50	100	Recombinant inbred line
24	48	96	Recombinant inbred line
24	47	94	Recombinant inbred line
24	50	100	Recombinant inbred line
24	49	98	Recombinant inbred line
24	48	96	Recombinant inbred line
25	48	96	Recombinant inbred line
25	48	96	Recombinant inbred line
25	50	100	Recombinant inbred line
25	50	100	Recombinant inbred line
25	49	98	Recombinant inbred line
26	47	94	Recombinant inbred line
26	48	96	Recombinant inbred line
26	47	94	Recombinant inbred line
26	48	96	Recombinant inbred line
26	46	92	Recombinant inbred line
27	45	90	Recombinant inbred line
27	50	100	Recombinant inbred line
27	50	100	Recombinant inbred line
27	50	100	Recombinant inbred line
27	50	100	Recombinant inbred line
28	50	100	Recombinant inbred line
28	50	100	Recombinant inbred line
28	50	100	Recombinant inbred line
28	50	100	Recombinant inbred line
28	50	100	Recombinant inbred line
29	2	4	Recombinant inbred line
29	13	26	Recombinant inbred line
29	0	0	Recombinant inbred line
29	6	12	Recombinant inbred line
29	2	4	Recombinant inbred line
30	0	0	Recombinant inbred line
30	10	20	Recombinant inbred line
30	5	10	Recombinant inbred line
30	13	26	Recombinant inbred line
30	0	0	Recombinant inbred line
31	10	20	Recombinant inbred line
31	5	10	Recombinant inbred line
31	23	46	Recombinant inbred line
31	6	12	Recombinant inbred line
31	16	32	Recombinant inbred line
32	2	4	Recombinant inbred line
32	12	24	Recombinant inbred line
32	12	24	Recombinant inbred line
32	0	0	Recombinant inbred line
32	4	8	Recombinant inbred line
33	0	0	Recombinant inbred line
33	2	4	Recombinant inbred line
33	5	10	Recombinant inbred line
33	5	10	Recombinant inbred line
33	4	8	Recombinant inbred line
34	0	0	Recombinant inbred line
34	30	60	Recombinant inbred line
34	13	26	Recombinant inbred line
34	27	54	Recombinant inbred line
34	6	12	Recombinant inbred line
35	3	6	Recombinant inbred line
35	12	24	Recombinant inbred line
35	18	36	Recombinant inbred line
35	4	8	Recombinant inbred line
35	10	20	Recombinant inbred line
36	2	4	Recombinant inbred line
36	3	6	Recombinant inbred line
36	12	24	Recombinant inbred line
36	5	10	Recombinant inbred line
36	8	16	Recombinant inbred line
37	0	0	Recombinant inbred line
37	2	4	Recombinant inbred line
37	10	20	Recombinant inbred line
37	5	10	Recombinant inbred line
37	14	28	Recombinant inbred line
38	0	0	Recombinant inbred line
38	3	6	Recombinant inbred line
38	23	46	Recombinant inbred line
38	19	38	Recombinant inbred line
38	1	2	Recombinant inbred line
39	0	0	Recombinant inbred line
39	0	0	Recombinant inbred line
39	7	14	Recombinant inbred line
39	1	2	Recombinant inbred line
39	4	8	Recombinant inbred line
40	0	0	Recombinant inbred line
40	5	10	Recombinant inbred line
40	10	20	Recombinant inbred line
40	0	0	Recombinant inbred line
40	3	6	Recombinant inbred line
41	2	4	Recombinant inbred line
41	10	20	Recombinant inbred line
41	21	42	Recombinant inbred line
41	25	50	Recombinant inbred line
41	7	14	Recombinant inbred line
42	13	26	Recombinant inbred line
42	3	6	Recombinant inbred line
42	23	46	Recombinant inbred line
42	4	8	Recombinant inbred line
42	10	20	Recombinant inbred line
43	5	10	Recombinant inbred line
43	12	24	Recombinant inbred line
43	28	56	Recombinant inbred line
43	0	0	Recombinant inbred line
43	6	12	Recombinant inbred line
44	8	16	Recombinant inbred line
44	3	6	Recombinant inbred line
44	18	36	Recombinant inbred line
44	8	16	Recombinant inbred line
44	5	10	Recombinant inbred line
45	6	12	Recombinant inbred line
45	35	70	Recombinant inbred line
45	7	14	Recombinant inbred line
45	15	30	Recombinant inbred line
45	13	26	Recombinant inbred line
46	1	2	Recombinant inbred line
46	2	4	Recombinant inbred line
46	11	22	Recombinant inbred line
46	4	8	Recombinant inbred line
46	5	10	Recombinant inbred line
47	0	0	Recombinant inbred line
47	17	34	Recombinant inbred line
47	13	26	Recombinant inbred line
47	1	2	Recombinant inbred line
47	18	36	Recombinant inbred line
48	13	26	Recombinant inbred line
48	45	90	Recombinant inbred line
48	42	84	Recombinant inbred line
48	35	70	Recombinant inbred line
48	18	36	Recombinant inbred line
49	7	14	Recombinant inbred line
49	3	6	Recombinant inbred line
49	0	0	Recombinant inbred line
49	0	0	Recombinant inbred line
49	4	8	Recombinant inbred line
50	8	16	Recombinant inbred line
50	12	24	Recombinant inbred line
50	33	66	Recombinant inbred line
50	14	28	Recombinant inbred line
50	16	32	Recombinant inbred line
51	3	6	Recombinant inbred line
51	11	22	Recombinant inbred line
51	40	80	Recombinant inbred line
51	4	8	Recombinant inbred line
51	5	10	Recombinant inbred line
52	3	6	Recombinant inbred line
52	13	26	Recombinant inbred line
52	11	22	Recombinant inbred line
52	11	22	Recombinant inbred line
52	4	8	Recombinant inbred line
53	0	0	Recombinant inbred line
53	16	32	Recombinant inbred line
53	30	60	Recombinant inbred line
53	9	18	Recombinant inbred line
53	22	44	Recombinant inbred line
54	5	10	Recombinant inbred line
54	13	26	Recombinant inbred line
54	21	42	Recombinant inbred line
54	0	0	Recombinant inbred line
54	9	18	Recombinant inbred line
55	8	16	Recombinant inbred line
55	18	36	Recombinant inbred line
55	32	64	Recombinant inbred line
55	15	30	Recombinant inbred line
55	11	22	Recombinant inbred line
RSC011	4	8	St-biased parental line
RSC011	0	0	St-biased parental line
RSC011	12	24	St-biased parental line
RSC011	21	42	St-biased parental line
RSC011	27	54	St-biased parental line
RSC011	7	14	St-biased parental line
RSC011	6	12	St-biased parental line
RSC011	5	10	St-biased parental line
RSC011	0	0	St-biased parental line
RSC011	3	6	St-biased parental line

## Sheet: Supp_Fig_1B
				Genotype of recombinant inbred lines , 1 := RSC011 genotype, -1 := RSA076 genotype
Chr	Pos	RSC011	RSA076	1	38	54	11	18	52	53	34	4	33	19	14	31	16	32	10	24	15	23	50	49	41	55	42	20	2	9	26	13	48	45	40	29	37	22	12	36	6	17	43	39	51	8	7	46	35
ChrIV	6247440	C	T	-1	1	1	-1	-1	1	1	1	-1	1	-1	-1	1	-1	1	-1	-1	-1	-1	1	1	1	1	1	-1	-1	-1	-1	-1	1	1	1	1	1	-1	-1	1	-1	-1	1	1	1	-1	-1	1	1
ChrX	41610	A	G	-1	1	1	-1	-1	1	1	1	-1	1	-1	-1	1	-1	1	-1	-1	-1	-1	1	1	1	1	1	-1	-1	-1	-1	-1	1	1	1	1	1	-1	-1	1	-1	-1	1	1	1	-1	-1	1	1
ChrX	435089	C	G	-1	1	1	-1	-1	1	1	1	-1	1	-1	-1	1	-1	1	-1	-1	-1	-1	1	1	1	1	1	-1	-1	-1	-1	-1	1	1	1	1	1	-1	-1	1	-1	-1	1	1	1	-1	-1	1	1
ChrX	446878	C	T	-1	1	1	-1	-1	1	1	1	-1	1	-1	-1	1	-1	1	-1	-1	-1	-1	1	1	1	1	1	-1	-1	-1	-1	-1	1	1	1	1	1	-1	-1	1	-1	-1	1	1	1	-1	-1	1	1
ChrX	454741	G	A	-1	1	1	-1	-1	1	1	1	-1	1	-1	-1	1	-1	1	-1	-1	-1	-1	1	1	1	1	1	-1	-1	-1	-1	-1	1	1	1	1	1	-1	-1	1	-1	-1	1	1	1	-1	-1	1	1
ChrX	455626	G	C	-1	1	1	-1	-1	1	1	1	-1	1	-1	-1	1	-1	1	-1	-1	-1	-1	1	1	1	1	1	-1	-1	-1	-1	-1	1	1	1	1	1	-1	-1	1	-1	-1	1	1	1	-1	-1	1	1
ChrX	456233	A	T	-1	1	1	-1	-1	1	1	1	-1	1	-1	-1	1	-1	1	-1	-1	-1	-1	1	1	1	1	1	-1	-1	-1	-1	-1	1	1	1	1	1	-1	-1	1	-1	-1	1	1	1	-1	-1	1	1
ChrX	456961	A	G	-1	1	1	-1	-1	1	1	1	-1	1	-1	-1	1	-1	1	-1	-1	-1	-1	1	1	1	1	1	-1	-1	-1	-1	-1	1	1	1	1	1	-1	-1	1	-1	-1	1	1	1	-1	-1	1	1
ChrX	461885	T	A	-1	1	1	-1	-1	1	1	1	-1	1	-1	-1	1	-1	1	-1	-1	-1	-1	1	1	1	1	1	-1	-1	-1	-1	-1	1	1	1	1	1	-1	-1	1	-1	-1	1	1	1	-1	-1	1	1
ChrX	471039	T	C	-1	1	1	-1	-1	1	1	1	-1	1	-1	-1	1	-1	1	-1	-1	-1	-1	1	1	1	1	1	-1	-1	-1	-1	-1	1	1	1	1	1	-1	-1	1	-1	-1	1	1	1	-1	-1	1	1
				Phenotype of recombinant inbred lines, 1:= high EU, 0:= low EU
				1	0	0	1	1	0	0	0	1	0	1	1	0	1	0	1	1	1	1	0	0	0	0	0	1	1	1	1	1	0	0	0	0	0	1	1	0	1	1	0	0	0	1	1	0	0
[truncated: 4 more columns]
