# Supplementary material for: Divergent combinations of cis-regulatory elements control the evolution of phenotypic plasticity
Source: PLoS Biol. 2023 Aug 17;21(8):e3002270. doi: 10.1371/journal.pbio.3002270 (PMC10464979; doi:10.1371/journal.pbio.3002270)
Supplement: S4 Data — (XLSX) [file pbio.3002270.s019.xlsx]

## Sheet: Supp_Fig.2
Line	Eu animals out of 50 animals	% Eurystomatous(out of 50 animals)	Description
RSA076	50	100	Parental Eu-biased line
RSA076	50	100	Parental Eu-biased line
RSA076	49	98	Parental Eu-biased line
RSC011	3	6	Parental St-biased line
RSC011	3	6	Parental St-biased line
RSC011	4	8	Parental St-biased line
tu1489	3	6	nag-2 mutant
tu1489	2	4	nag-2 mutant
tu1489	1	2	nag-2 mutant
tu1490	2	4	nag-2 mutant
tu1490	3	6	nag-2 mutant
tu1490	0	0	nag-2 mutant
