# Supplementary material for: Divergent combinations of cis-regulatory elements control the evolution of phenotypic plasticity
Source: PLoS Biol. 2023 Aug 17;21(8):e3002270. doi: 10.1371/journal.pbio.3002270 (PMC10464979; doi:10.1371/journal.pbio.3002270)
Supplement: S5 Data — (XLSX) [file pbio.3002270.s020.xlsx]

## Sheet: Supp_Fig.5
Line	Eu animals out of 50 animals	% Eurystomatous(out of 50 animals)	Description
RSA076	50	100	Parental Eu-biased line
RSA076	50	100	Parental Eu-biased line
RSA076	49	98	Parental Eu-biased line
RSC011	3	6	Parental St-biased line
RSC011	3	6	Parental St-biased line
RSC011	4	8	Parental St-biased line
tu1485	50	100	Intergenic mutant (-1.13 kb)
tu1485	47	94	Intergenic mutant (-1.13 kb)
tu1485	49	98	Intergenic mutant (-1.13 kb)
tu1487	50	100	Intergenic mutant (-1.13 kb)
tu1487	46	92	Intergenic mutant (-1.13 kb)
tu1487	47	94	Intergenic mutant (-1.13 kb)
tu1504	47	94	Intergenic mutant (-1.97 kb)
tu1504	46	92	Intergenic mutant (-1.97 kb)
tu1504	45	90	Intergenic mutant (-1.97 kb)
tu1505	46	92	Intergenic mutant (-1.97 kb)
tu1505	49	98	Intergenic mutant (-1.97 kb)
tu1505	49	98	Intergenic mutant (-1.97 kb)
