# Supplementary material for: Divergent combinations of cis-regulatory elements control the evolution of phenotypic plasticity
Source: PLoS Biol. 2023 Aug 17;21(8):e3002270. doi: 10.1371/journal.pbio.3002270 (PMC10464979; doi:10.1371/journal.pbio.3002270)
Supplement: S6 Data — (XLSX) [file pbio.3002270.s021.xlsx]

## Sheet: Supp_Fig5A
Line	Eu animals out of 50 animals	% Eurystomatous(out of 50 animals)	Description
RSA076	49	98	Eu-biased parental line
RSA076	50	100	Eu-biased parental line
RSA076	48	96	Eu-biased parental line
RSA076	49	98	Eu-biased parental line
RSA076	50	100	Eu-biased parental line
RSA076	50	100	Eu-biased parental line
RSA076	50	100	Eu-biased parental line
RSA076	50	100	Eu-biased parental line
RSA076	50	100	Eu-biased parental line
RSA076	50	100	Eu-biased parental line
RSC011	4	8	St-biased parental line
RSC011	0	0	St-biased parental line
RSC011	12	24	St-biased parental line
RSC011	21	42	St-biased parental line
RSC011	27	54	St-biased parental line
RSC011	7	14	St-biased parental line
RSC011	6	12	St-biased parental line
RSC011	5	10	St-biased parental line
RSC011	0	0	St-biased parental line
RSC011	3	6	St-biased parental line
tu1444	44	88	eud-1 1st intron swap
tu1444	50	100	eud-1 1st intron swap
tu1444	49	98	eud-1 1st intron swap
tu1444	50	100	eud-1 1st intron swap
tu1444	48	96	eud-1 1st intron swap
tu1444	46	92	eud-1 1st intron swap
tu1445	50	100	eud-1 1st intron modification
tu1445	50	100	eud-1 1st intron modification
tu1445	50	100	eud-1 1st intron modification
tu1445	49	98	eud-1 1st intron modification
tu1445	50	100	eud-1 1st intron modification
tu1445	50	100	eud-1 1st intron modification
tu1446	50	100	eud-1 1st intron modification
tu1446	50	100	eud-1 1st intron modification
tu1446	50	100	eud-1 1st intron modification
tu1446	50	100	eud-1 1st intron modification
tu1446	50	100	eud-1 1st intron modification
tu1446	50	100	eud-1 1st intron modification
tu1447	50	100	eud-1 1st intron modification
tu1447	50	100	eud-1 1st intron modification
tu1447	50	100	eud-1 1st intron modification
tu1447	50	100	eud-1 1st intron modification
tu1447	50	100	eud-1 1st intron modification
tu1447	50	100	eud-1 1st intron modification
