# Supplementary material for: Divergent combinations of cis-regulatory elements control the evolution of phenotypic plasticity
Source: PLoS Biol. 2023 Aug 17;21(8):e3002270. doi: 10.1371/journal.pbio.3002270 (PMC10464979; doi:10.1371/journal.pbio.3002270)
Supplement: S7 Data — (XLSX) [file pbio.3002270.s022.xlsx]

## Sheet: Supp_Fig.6
Natural isolate	Eu animals out of 50 animals	% Eurystomatous (out of 50 animals)	Clade
PS312	50	100	Clade A
PS312	50	100	Clade A
PS312	49	98	Clade A
PS312	50	100	Clade A
PS312	50	100	Clade A
RS5200	1	2	Clade A
RS5200	2	4	Clade A
RS5200	4	8	Clade A
RS5200	1	2	Clade A
RS5200	1	2	Clade A
RS5275	49	98	Outgroup
RS5275	49	98	Outgroup
RS5275	45	90	Outgroup
RS5275	48	96	Outgroup
RS5275	50	100	Outgroup
RS5296	50	100	Clade C
RS5296	48	96	Clade C
RS5296	50	100	Clade C
RS5296	49	98	Clade C
RS5296	48	96	Clade C
RS5408	46	92	Clade A
RS5408	49	98	Clade A
RS5408	40	80	Clade A
RS5408	48	96	Clade A
RS5408	49	98	Clade A
RSA014	47	94	Clade C
RSA014	48	96	Clade C
RSA014	49	98	Clade C
RSA014	50	100	Clade C
RSA014	50	100	Clade C
RSA044	34	68	Clade C
RSA044	32	64	Clade C
RSA044	33	66	Clade C
RSA044	23	46	Clade C
RSA044	26	52	Clade C
RSA076	50	100	Clade B
RSA076	50	100	Clade B
RSA076	50	100	Clade B
RSA076	50	100	Clade B
RSA076	50	100	Clade B
RSA619	42	84	Clade A
RSA619	47	94	Clade A
RSA619	49	98	Clade A
RSA619	41	82	Clade A
RSA619	47	94	Clade A
RSA622	29	58	Clade C
RSA622	10	20	Clade C
RSA622	16	32	Clade C
RSA622	25	50	Clade C
RSA622	32	64	Clade C
RSA623	44	88	Clade C
RSA623	48	96	Clade C
RSA623	48	96	Clade C
RSA623	38	76	Clade C
RSA623	41	82	Clade C
RSA627	39	78	Clade C
RSA627	25	50	Clade C
RSA627	39	78	Clade C
RSA627	25	50	Clade C
RSA627	28	56	Clade C
RSA635	31	62	Clade C
RSA635	30	60	Clade C
RSA635	33	66	Clade C
RSA635	31	62	Clade C
RSA635	33	66	Clade C
RSA639	50	100	Clade A
RSA639	50	100	Clade A
RSA639	50	100	Clade A
RSA639	50	100	Clade A
RSA639	50	100	Clade A
RSB020	2	4	Clade C
RSB020	0	0	Clade C
RSB020	1	2	Clade C
RSB020	3	6	Clade C
RSB020	7	14	Clade C
RSB025	2	4	Clade C
RSB025	13	26	Clade C
RSB025	9	18	Clade C
RSB025	3	6	Clade C
RSB025	17	34	Clade C
RSB033	50	100	Clade B
RSB033	46	92	Clade B
RSB033	46	92	Clade B
RSB033	50	100	Clade B
RSB033	46	92	Clade B
RSB035	41	82	Clade B
RSB035	28	56	Clade B
RSB035	37	74	Clade B
RSB035	42	84	Clade B
RSB035	25	50	Clade B
RSB071	42	84	Clade A
RSB071	46	92	Clade A
RSB071	43	86	Clade A
RSB071	46	92	Clade A
RSB071	45	90	Clade A
RSC003	46	92	Clade B
RSC003	50	100	Clade B
RSC003	50	100	Clade B
RSC003	47	94	Clade B
RSC003	48	96	Clade B
RSC008	10	20	Clade B
RSC008	0	0	Clade B
RSC008	5	10	Clade B
RSC008	5	10	Clade B
RSC008	10	20	Clade B
RSC011	4	8	Clade B
RSC011	16	32	Clade B
RSC011	11	22	Clade B
RSC011	23	46	Clade B
RSC011	3	6	Clade B
RSC012	11	22	Clade B
RSC012	3	6	Clade B
RSC012	11	22	Clade B
RSC012	20	40	Clade B
RSC012	5	10	Clade B
RSC017	0	0	Clade C
RSC017	3	6	Clade C
RSC017	1	2	Clade C
RSC017	0	0	Clade C
RSC017	1	2	Clade C
RSC019	17	34	Clade C
RSC019	10	20	Clade C
RSC019	28	56	Clade C
RSC019	26	52	Clade C
RSC019	17	34	Clade C
RSC036	49	98	Clade B
RSC036	45	90	Clade B
RSC036	44	88	Clade B
RSC036	48	96	Clade B
RSC036	42	84	Clade B
RSC053	28	56	Clade C
RSC053	29	58	Clade C
RSC053	23	46	Clade C
RSC053	29	58	Clade C
RSC053	38	76	Clade C
RSC054	39	78	Clade C
RSC054	37	74	Clade C
RSC054	42	84	Clade C
RSC054	30	60	Clade C
RSC054	26	52	Clade C
RSC077	34	68	Clade C
RSC077	37	74	Clade C
RSC077	36	72	Clade C
RSC077	33	66	Clade C
RSC077	32	64	Clade C
