# Supplementary material for: Divergent combinations of cis-regulatory elements control the evolution of phenotypic plasticity
Source: PLoS Biol. 2023 Aug 17;21(8):e3002270. doi: 10.1371/journal.pbio.3002270 (PMC10464979; doi:10.1371/journal.pbio.3002270)
Supplement: S8 Data — Representing mouth-form score of P. pacificus natural isolated from 2 localities in clade B, NB and CK, besides population genetics data. (XLSX) [file pbio.3002270.s023.xlsx]

## Sheet: Supp_Fig8B
Natural isolate	Eu animals out of 50 animals	% Eurystomatous (out of 50 animals)	Locality
RSC173	0	0	CK
RSC173	50	100	CK
RSC173	28	56	CK
RSC173	44	88	CK
RSC173	35	70	CK
RSC010	30	60	CK
RSC010	25	50	CK
RSC010	29	58	CK
RSC010	34	68	CK
RSC010	32	64	CK
RSC007	0	0	CK
RSC007	6	12	CK
RSC007	13	26	CK
RSC007	14	28	CK
RSC007	45	90	CK
RSC172	47	94	CK
RSC172	45	90	CK
RSC172	46	92	CK
RSC172	44	88	CK
RSC172	50	100	CK
RSC100	6	12	CK
RSC100	12	24	CK
RSC100	11	22	CK
RSC100	29	58	CK
RSC100	15	30	CK
RSC009	50	100	CK
RSC009	50	100	CK
RSC009	50	100	CK
RSC009	50	100	CK
RSC009	50	100	CK
RSC008	10	20	CK
RSC008	0	0	CK
RSC008	5	10	CK
RSC008	5	10	CK
RSC012	10	20	CK
RSC012	3	6	CK
RSC012	11	22	CK
RSC012	20	40	CK
RSC012	5	10	CK
RSC013	39	78	CK
RSC013	36	72	CK
RSC013	30	60	CK
RSC013	37	74	CK
RSC013	22	44	CK
RSC011	4	8	CK
RSC011	16	32	CK
RSC011	11	22	CK
RSC011	23	46	CK
RSC011	3	6	CK
RSB038	35	70	NB
RSB038	45	90	NB
RSB038	50	100	NB
RSB038	50	100	NB
RSB038	50	100	NB
RSB037	42	84	NB
RSB037	47	94	NB
RSB037	50	100	NB
RSB037	50	100	NB
RSB037	50	100	NB
RSB034	30	60	NB
RSB034	50	100	NB
RSB034	44	88	NB
RSB034	46	92	NB
RSB034	47	94	NB
RSB040	35	70	NB
RSB040	47	94	NB
RSB040	48	96	NB
RSB040	47	94	NB
RSB040	48	96	NB
RSC035	36	72	NB
RSC035	50	100	NB
RSC035	26	52	NB
RSC035	36	72	NB
RSC035	30	60	NB
RS5361	49	98	NB
RS5361	49	98	NB
RS5361	50	100	NB
RS5361	49	98	NB
RS5361	50	100	NB
RSB033	50	100	NB
RSB033	46	92	NB
RSB033	46	92	NB
RSB033	50	100	NB
RSB033	46	92	NB
RSB035	41	82	NB
RSB035	28	56	NB
RSB035	37	74	NB
RSB035	42	84	NB
RSB035	25	50	NB
RSC036	49	98	NB
RSC036	45	90	NB
RSC036	44	88	NB
RSC036	48	96	NB
RSC036	42	84	NB
RSA076	50	100	NB
RSA076	50	100	NB
RSA076	50	100	NB
RSA076	50	100	NB
RSA076	48	96	NB
