# Supplementary material for: Divergent combinations of cis-regulatory elements control the evolution of phenotypic plasticity
Source: PLoS Biol. 2023 Aug 17;21(8):e3002270. doi: 10.1371/journal.pbio.3002270 (PMC10464979; doi:10.1371/journal.pbio.3002270)
Supplement: S9 Data — (XLSX) [file pbio.3002270.s024.xlsx]

## Sheet: Supp.Fig9 (QTL)
V1	V2	lod2
ChrI	15360	0.537147
ChrI	15410	0.537147
ChrI	15446	0.537147
ChrI	23563	0.537147
ChrI	23645	0.537147
ChrI	55782	0.537147
ChrI	70425	0
ChrI	94025	0.285088
ChrI	113931	0.537147
ChrI	115718	0.537147
ChrI	128898	0
ChrI	177158	0.537147
ChrI	177309	0.537147
ChrI	186682	0.537147
ChrI	196310	0.537147
ChrI	234190	0.537147
ChrI	234204	0.537147
ChrI	241179	0.537147
ChrI	242071	0
ChrI	250401	0.537147
ChrI	259751	0.537147
ChrI	259791	0.537147
ChrI	281337	0
ChrI	316353	0
ChrI	348447	0.537147
ChrI	348489	0.537147
ChrI	348617	0.537147
ChrI	353420	0.537147
ChrI	353939	0.68421
ChrI	360943	0.537147
ChrI	360944	0.537147
ChrI	381483	0.537147
ChrI	393578	0.537147
ChrI	394010	0.537147
ChrI	395783	0
ChrI	395885	0.267811
ChrI	396346	0.537147
ChrI	396418	0.537147
ChrI	402947	0.537147
ChrI	403036	0.537147
ChrI	403259	0.434428
ChrI	413963	0.537147
ChrI	413973	0.537147
ChrI	429865	0
ChrI	451843	0.537147
ChrI	451932	0.537147
ChrI	453440	0.537147
ChrI	483775	0
ChrI	515748	0.399925
ChrI	552307	0.537147
ChrI	552318	0.537147
ChrI	552351	0.537147
ChrI	552380	0.469473
ChrI	556625	0
ChrI	556641	0
ChrI	556854	0
ChrI	563767	0.688943
ChrI	567450	0
ChrI	570315	0.688943
ChrI	570338	0.688943
ChrI	576446	0
ChrI	576475	0
ChrI	576509	0
ChrI	578429	0.535104
ChrI	578446	0.535104
ChrI	578463	0.535104
ChrI	578468	0.535104
ChrI	580099	0.688943
ChrI	580163	0.688943
ChrI	580285	0.688943
ChrI	585542	0.535104
ChrI	585597	0.535104
ChrI	585774	0.688943
ChrI	591022	0.688943
ChrI	591052	0.688943
ChrI	591070	0.688943
ChrI	608709	0.688943
ChrI	608723	0.688943
ChrI	608751	0.688943
ChrI	635900	0.688943
ChrI	635952	0.688943
ChrI	638297	0.688943
ChrI	638338	0.688943
ChrI	653156	0.434282
ChrI	653170	0.434282
ChrI	653206	0.434282
ChrI	662168	0
ChrI	677307	0.688943
ChrI	684676	0.535104
ChrI	735961	0.688943
ChrI	741385	139968594857525
ChrI	741455	0.688943
ChrI	741491	0.688943
ChrI	743550	0.225856
ChrI	744006	0.688943
ChrI	744020	0.688943
ChrI	745879	0.535104
ChrI	745903	0.535104
ChrI	745928	0.535104
ChrI	752927	0.688943
ChrI	753053	0.688943
ChrI	755140	0
ChrI	761223	0.688943
ChrI	767923	0.688943
ChrI	783296	0.885839
ChrI	783465	0.688943
ChrI	783534	0.688943
ChrI	787246	0.688943
ChrI	787305	0.688943
ChrI	787425	0.0899478
ChrI	790812	0.688943
ChrI	790910	0.688943
ChrI	895851	0.688943
ChrI	907184	0
ChrI	908065	0.688943
ChrI	910062	0.267811
ChrI	910113	0.267811
ChrI	910122	0.267811
ChrI	950854	0.688943
ChrI	952855	0.688943
ChrI	952969	0.688943
ChrI	990082	0.688943
ChrI	990147	0.688943
ChrI	991907	0
ChrI	991920	0
ChrI	993205	0.688943
ChrI	993248	0.688943
ChrI	993258	0.688943
ChrI	993285	0.688943
ChrI	993304	0.688943
ChrI	993320	0.688943
ChrI	997230	0.688943
ChrI	997331	0.688943
ChrI	1018742	0.688943
ChrI	1026150	0.225856
ChrI	1029102	0.688943
ChrI	1029108	0.688943
ChrI	1029119	0.688943
ChrI	1039473	0.688943
ChrI	1039479	0.688943
ChrI	1039567	0.688943
ChrI	1039908	0.688943
ChrI	1039996	0.688943
ChrI	1040114	0.704048
ChrI	1064815	0.410889
ChrI	1064839	0.688943
ChrI	1064851	0.688943
ChrI	1064918	0.688943
ChrI	1066052	0.0854052
ChrI	1066068	0.185326
ChrI	1066082	0.185326
ChrI	1066163	0.185326
ChrI	1066169	0.185326
ChrI	1066179	0.185326
ChrI	1075552	0
ChrI	1076022	0.885839
ChrI	1076123	0.550171
ChrI	1076293	0.688943
ChrI	1078802	0
ChrI	1079280	0
ChrI	1079286	0
ChrI	1089249	0.85535
ChrI	1089335	0.85535
ChrI	1089693	0.535104
ChrI	1126454	0.688943
ChrI	1126457	0.688943
ChrI	1126482	0.688943
ChrI	1126551	0.688943
ChrI	1126553	0.688943
ChrI	1164296	0.68421
ChrI	1164335	0.68421
ChrI	1164594	0.68421
ChrI	1174155	0.68421
ChrI	1193201	0.407882
ChrI	1193278	0.407882
ChrI	1329224	0.68421
ChrI	1329227	0.68421
ChrI	1329384	0.68421
ChrI	1334149	0.68421
ChrI	1339514	0.68421
ChrI	1352244	0.68421
ChrI	1352252	0.68421
ChrI	1352271	0.68421
ChrI	1356344	0.68421
ChrI	1356498	0.407882
ChrI	1356546	0.407882
ChrI	1356549	0.407882
ChrI	1356554	0.407882
ChrI	1356564	0.407882
ChrI	1356607	0.407882
ChrI	1547091	0.68421
ChrI	1547120	0.68421
ChrI	1547147	0.68421
ChrI	1547171	0.68421
ChrI	1551267	0.407882
ChrI	1551279	0.407882
ChrI	1551376	0.407882
ChrI	1551382	0.407882
ChrI	1567767	0.68421
ChrI	1569021	0
ChrI	1569098	0
ChrI	1589298	0.68421
ChrI	1589320	0.68421
ChrI	1589349	0.68421
ChrI	1589414	0.68421
ChrI	1589437	0.68421
ChrI	1589457	0.68421
ChrI	1589484	0.68421
ChrI	1589489	0.68421
ChrI	1589500	0.68421
ChrI	1615030	0.68421
ChrI	1615063	0.68421
ChrI	1615151	0.68421
ChrI	1725575	0.41171
ChrI	1725603	0.68421
ChrI	1725675	0.68421
ChrI	1725706	0.68421
ChrI	1744275	0
ChrI	1775315	0.0915056
ChrI	1775347	0.0915056
ChrI	1782061	0.68421
ChrI	1782080	0.68421
ChrI	1782095	0.68421
ChrI	1782134	0.68421
ChrI	1782194	0.68421
ChrI	1782234	0.68421
ChrI	1819479	0.68421
ChrI	1819488	0.68421
ChrI	1819494	0.68421
ChrI	1819818	0
ChrI	1819899	0
ChrI	1826382	0.550171
ChrI	1826393	0.550171
ChrI	1826422	0.550171
ChrI	1826426	0.550171
ChrI	1826448	0.550171
ChrI	1826775	0.68421
ChrI	1826882	0.68421
ChrI	1826971	0.68421
ChrI	1826984	0.68421
ChrI	1827388	0.68421
ChrI	1827389	0.68421
ChrI	1843700	0.407882
ChrI	1852161	0.407882
ChrI	1855547	0.68421
ChrI	1913255	0.535104
ChrI	1913307	0.535104
ChrI	1913308	0.535104
ChrI	1922642	0
ChrI	1924789	0
ChrI	1928246	0.407882
ChrI	1928320	0.397457
ChrI	1928328	0.397457
ChrI	1928368	0.397457
ChrI	1937225	0.535104
ChrI	1937279	0.535104
ChrI	1939403	0
ChrI	1939417	0
ChrI	1939436	0
ChrI	1939465	0
ChrI	1955714	0.535104
ChrI	1955816	0
ChrI	1957764	0.535104
ChrI	1957835	0.535104
ChrI	1958748	0
ChrI	1958909	0.535104
ChrI	1973909	0.535104
ChrI	1974036	0.535104
ChrI	1987117	0.535104
ChrI	1987122	0.535104
ChrI	1987136	0.535104
ChrI	1987167	0.535104
ChrI	1987195	0.535104
ChrI	1991814	0.535104
ChrI	2002316	0.535104
ChrI	2002348	0.535104
ChrI	2013727	0
ChrI	2037110	0.397457
ChrI	2037144	0.397457
ChrI	2065114	0.535104
ChrI	2065122	0.535104
ChrI	2065223	0.535104
ChrI	2065274	0.535104
ChrI	2065310	0.535104
ChrI	2065331	0.535104
ChrI	2065333	0.535104
ChrI	2089105	0
ChrI	2097125	0.397457
ChrI	2097169	0.407882
ChrI	2102148	0.535104
ChrI	2124431	0.535104
ChrI	2124448	0.535104
ChrI	2124449	0.535104
ChrI	2124537	0.535104
ChrI	2135882	0
ChrI	2137045	0
ChrI	2138367	0.535104
ChrI	2138374	0.535104
ChrI	2140382	0.535104
ChrI	2163222	0.535104
ChrI	2163241	0.535104
ChrI	2173773	0.535104
ChrI	2197471	0.00482164
ChrI	2197482	0.00482164
ChrI	2197526	0.00482164
ChrI	2198925	0.535104
ChrI	2198989	0.535104
ChrI	2199021	0.535104
ChrI	2199022	0.535104
ChrI	2207307	0.535104
ChrI	2207313	0.535104
ChrI	2207357	0.535104
ChrI	2215752	0.934569
ChrI	2215816	0.934569
ChrI	2223684	0.535104
ChrI	2223719	0.535104
ChrI	2223763	0.535104
ChrI	2231763	0.68421
ChrI	2253953	0
ChrI	2260133	0.407882
ChrI	2260252	0.407882
ChrI	2263279	0.884557
ChrI	2295485	0.68421
ChrI	2323458	0
ChrI	2324110	0.68421
ChrI	2324139	0.68421
ChrI	2324172	0.68421
ChrI	2324206	0.68421
ChrI	2341796	0.407882
ChrI	2345751	0.68421
ChrI	2345776	0.68421
ChrI	2345818	0.68421
ChrI	2350095	0.00482164
ChrI	2350103	0.00482164
ChrI	2350130	0.00482164
ChrI	2396199	0.68421
ChrI	2396235	0.68421
ChrI	2429467	0.68421
ChrI	2429484	0.68421
ChrI	2429507	0.68421
ChrI	2429527	0.68421
ChrI	2429536	0.68421
ChrI	2430734	0.68421
ChrI	2436768	13474857574985
ChrI	2457659	0.85535
ChrI	2474664	0.85535
ChrI	2474755	0.85535
ChrI	2495235	0
ChrI	2495458	0.586992
ChrI	2503137	0.68421
ChrI	2511874	0.85535
ChrI	2511919	0.85535
ChrI	2511935	0.85535
ChrI	2550945	0.85535
ChrI	2551192	0
ChrI	2552807	0.944521
ChrI	2552817	0.944521
ChrI	2552852	0.944521
ChrI	2552855	0.944521
ChrI	2552858	0.944521
ChrI	2552968	0.85535
ChrI	2552972	0.85535
ChrI	2553055	0.85535
ChrI	2553068	0.85535
ChrI	2593561	0.85535
ChrI	2605542	0.68421
ChrI	2605551	0.00482164
ChrI	2609132	0.524852
ChrI	2609259	0.253213
ChrI	2678408	0.85535
ChrI	2678524	0.85535
ChrI	2678840	0.85535
ChrI	2679073	0.85535
ChrI	2684530	0.85535
ChrI	2719998	0.85535
ChrI	2720039	0.85535
ChrI	2725394	0.85535
ChrI	2725410	0.85535
ChrI	2725504	0.704048
ChrI	2725573	0.704048
ChrI	2729335	0
ChrI	2729368	0
ChrI	2733927	0.85535
ChrI	2733967	0.85535
ChrI	2747591	0.85535
ChrI	2747703	0.85535
ChrI	2753943	103572365626992
ChrI	2754054	103572365626992
ChrI	2755755	0
ChrI	2773739	0
ChrI	2773747	0
ChrI	2773755	0
ChrI	2773790	0
ChrI	2773831	106851320789473
ChrI	2778003	0.85535
ChrI	2778051	0.85535
ChrI	2778067	0.85535
ChrI	2788721	0.85535
ChrI	2788742	0.85535
ChrI	2788824	0.85535
ChrI	2790488	0.68421
ChrI	2790509	0.68421
ChrI	2790585	0.68421
ChrI	2790599	0.68421
ChrI	2800949	0.704048
ChrI	2858172	0.85535
ChrI	2858180	0.85535
ChrI	2858192	0.85535
ChrI	2866963	0.85535
ChrI	2866997	0.85535
ChrI	2872544	0.68421
ChrI	2874332	0
ChrI	2884194	0.85535
ChrI	2892039	0.85535
ChrI	2892140	0.85535
ChrI	2929337	0.85535
ChrI	2929354	0.85535
ChrI	2929444	0.85535
ChrI	2938736	0.85535
ChrI	2938910	0.85535
ChrI	2966903	0.85535
ChrI	2967684	11929941893737
ChrI	2968131	0
ChrI	2972157	0.85535
ChrI	2972161	0.85535
ChrI	2972211	0.85535
ChrI	2983711	0.85535
ChrI	2983760	0.85535
ChrI	2983767	0.85535
ChrI	2983791	0.85535
ChrI	2983820	0.85535
ChrI	2984298	0.85535
ChrI	2984342	0.85535
ChrI	2987197	0.85535
ChrI	2987276	0.85535
ChrI	2987284	0.85535
ChrI	2987495	0
ChrI	2987583	0
ChrI	2987601	0
ChrI	3009131	0.85535
ChrI	3011585	0.85535
ChrI	3023883	11929941893737
ChrI	3023942	0.85535
ChrI	3033410	0.85535
ChrI	3033470	0.85535
ChrI	3054696	0.85535
ChrI	3054782	0.85535
ChrI	3063686	0.85535
ChrI	3063722	0.85535
ChrI	3066312	0
ChrI	3066394	0.85535
ChrI	3066512	0.85535
ChrI	3070158	0.85535
ChrI	3070789	0.410889
ChrI	3070808	0.704048
ChrI	3070849	0.704048
ChrI	3070906	0.704048
ChrI	3078193	0.68421
ChrI	3078219	0.68421
ChrI	3115184	0.68421
ChrI	3115205	0.68421
ChrI	3115228	0.68421
ChrI	3121836	0.68421
ChrI	3121839	0.68421
ChrI	3121843	0.68421
ChrI	3124127	0.68421
ChrI	3124128	0.68421
ChrI	3124228	0.68421
ChrI	3145196	0.68421
ChrI	3146647	0.68421
ChrI	3146651	0.68421
ChrI	3146679	0.68421
ChrI	3146721	0.68421
ChrI	3162032	0.68421
ChrI	3162051	0.68421
ChrI	3187338	139968594857525
ChrI	3187360	0.68421
ChrI	3187437	0.68421
ChrI	3220677	0
ChrI	3221575	0
ChrI	3221657	0
ChrI	3229403	0.68421
ChrI	3229486	0.68421
ChrI	3240780	0.68421
ChrI	3240783	0.68421
ChrI	3297892	0.881583
ChrI	3297937	0.881583
ChrI	3320455	0
ChrI	3324277	0.68421
ChrI	3324385	0.68421
ChrI	3374789	0.859043
ChrI	3374790	0.859043
ChrI	3375819	0
ChrI	3392260	0.859043
ChrI	3392291	0.859043
ChrI	3392292	0.859043
ChrI	3392337	0.859043
ChrI	3394740	0
ChrI	3401901	0.688943
ChrI	3401925	0.688943
ChrI	3406609	0
ChrI	3408007	104363138253259
ChrI	3408057	104363138253259
ChrI	3408090	104363138253259
ChrI	3408122	104363138253259
ChrI	3416876	0.859043
ChrI	3421542	0.859043
ChrI	3421551	0.859043
ChrI	3421590	0.859043
ChrI	3421614	0.859043
ChrI	3421617	0.859043
ChrI	3429278	0.859043
ChrI	3434398	0.859043
ChrI	3437451	0.859043
ChrI	3437460	0.859043
ChrI	3447849	0
ChrI	3447871	0
ChrI	3450034	106851320789473
ChrI	3461189	0.194423
ChrI	3461231	0.859043
ChrI	3461235	0.859043
ChrI	3461262	0.859043
ChrI	3461328	0.859043
ChrI	3466741	0.859043
ChrI	3466838	0.859043
ChrI	3470237	0
ChrI	3477186	0
ChrI	3502856	0.85535
ChrI	3539129	0.859043
ChrI	3539170	0.859043
ChrI	3539209	0.859043
ChrI	3539232	0.859043
ChrI	3548157	0.859043
ChrI	3548164	0.859043
ChrI	3548184	0.859043
ChrI	3548320	0.859043
ChrI	3548359	0.859043
ChrI	3548692	0.859043
ChrI	3548767	0.859043
ChrI	3548806	0.859043
ChrI	3548811	0.859043
ChrI	3576264	0
ChrI	3581701	0.859043
ChrI	3611159	0.859043
ChrI	3611182	0.859043
ChrI	3611222	0.859043
ChrI	3611272	0.859043
ChrI	3613688	0.859043
ChrI	3613727	0.859043
ChrI	3613729	0.859043
ChrI	3613759	0.859043
ChrI	3613764	0.859043
ChrI	3613771	0.859043
ChrI	3614713	0.689794
ChrI	3614742	0.689794
ChrI	3614748	0.689794
ChrI	3614779	0.689794
ChrI	3617005	0.859043
ChrI	3628069	113463807979328
ChrI	3660165	0.859043
ChrI	3660168	0.859043
ChrI	3694837	0.859043
ChrI	3725328	0.859043
ChrI	3725461	0.859043
ChrI	3725466	0.859043
ChrI	3736241	0.859043
ChrI	3736370	0.859043
ChrI	3762313	0.859043
ChrI	3769001	0.859043
ChrI	3769066	0.859043
ChrI	3789403	0.627464
ChrI	3789512	0.688943
ChrI	3793600	0.859043
ChrI	3803052	0.253213
ChrI	3838360	0.859043
ChrI	3838372	0.859043
ChrI	3838532	0.859043
ChrI	3838543	0.859043
ChrI	3838573	0.859043
ChrI	3838601	0.859043
ChrI	3846580	0
ChrI	3856350	0.744768
ChrI	3856406	0.744768
ChrI	3856457	0.744768
ChrI	3856463	0.744768
ChrI	3914327	0.859043
ChrI	3914328	0.859043
ChrI	3914339	0.201646
ChrI	3930997	0.859043
ChrI	3931020	0.859043
ChrI	3931124	0.859043
ChrI	3937073	0.688943
ChrI	3937129	0.688943
ChrI	3938155	0.689794
ChrI	3938187	0.689794
ChrI	3939087	0.859043
ChrI	3975721	0.859043
ChrI	3989416	0.859043
ChrI	4005551	0.859043
ChrI	4005554	0.859043
ChrI	4010286	0.859043
ChrI	4050799	0.859043
ChrI	4050863	0.859043
ChrI	4051013	0.688943
ChrI	4051022	0.688943
ChrI	4126436	0.859043
ChrI	4134390	0.688943
ChrI	4134391	0.688943
ChrI	4141193	0.859043
ChrI	4144721	0.859043
ChrI	4146378	0.859043
ChrI	4155456	0.185326
ChrI	4155633	0.859043
ChrI	4155663	0.859043
ChrI	4181512	0.859043
ChrI	4192355	0.859043
ChrI	4192573	0
ChrI	4195837	0.859043
ChrI	4195856	0.859043
ChrI	4203531	0.194423
ChrI	4203537	0.859043
ChrI	4203556	0.859043
ChrI	4203560	0.85535
ChrI	4209255	0.859043
ChrI	4209279	104363138253259
ChrI	4209298	0.859043
ChrI	4271321	0.550171
ChrI	4287220	0.859043
ChrI	4287234	0.859043
ChrI	4287251	0.859043
ChrI	4298233	0.859043
ChrI	4301826	0.688943
ChrI	4303942	0.859043
ChrI	4303994	0.859043
ChrI	4304006	0.859043
ChrI	4304489	0.859043
ChrI	4304505	0.859043
ChrI	4305494	0.859043
ChrI	4305618	0.859043
ChrI	4305671	0.859043
ChrI	4305678	0.859043
ChrI	4305680	0.859043
ChrI	4305689	0.859043
ChrI	4307938	0.859043
ChrI	4308001	0.859043
ChrI	4310637	0.183404
ChrI	4310655	0.183404
ChrI	4310663	0.183404
ChrI	4310664	0.183404
ChrI	4310717	0.183404
ChrI	4319676	0.859043
ChrI	4327683	0.859043
ChrI	4327709	0.859043
ChrI	4329516	0.859043
ChrI	4336542	0.859043
ChrI	4336652	0.859043
ChrI	4336654	0.859043
ChrI	4346689	0
ChrI	4347276	0.859043
ChrI	4353774	0
ChrI	4354096	0.859043
ChrI	4364271	0.859043
ChrI	4364921	0.859043
ChrI	4364961	0.859043
ChrI	4365156	0.859043
ChrI	4365516	0.859043
ChrI	4365575	0.859043
ChrI	4365580	0.859043
ChrI	4365678	0
ChrI	4366020	0.859043
ChrI	4377002	0
ChrI	4397920	0.859043
ChrI	4397974	0.859043
ChrI	4398063	0.859043
ChrI	4403143	0.859043
ChrI	4403201	0.859043
ChrI	4403216	0.859043
ChrI	4403238	0.859043
ChrI	4415399	0.410889
ChrI	4415438	0.859043
ChrI	4421417	0.753688
ChrI	4421488	0.753688
ChrI	4443004	0.753688
ChrI	4443014	0.753688
ChrI	4443079	0.753688
ChrI	4443082	0.753688
ChrI	4455618	0.859043
ChrI	4455624	0.859043
ChrI	4464445	0.552271
ChrI	4469189	103572365626992
ChrI	4469216	103572365626992
ChrI	4469269	103572365626992
ChrI	4469340	0.859043
ChrI	4469389	0.859043
ChrI	4469453	0.859043
ChrI	4483714	0.859043
ChrI	4535603	0.859043
ChrI	4535633	0.859043
ChrI	4535649	0.859043
ChrI	4538914	0.859043
ChrI	4538932	0.859043
ChrI	4538945	0.859043
ChrI	4538993	0.859043
ChrI	4545165	0.859043
ChrI	4551346	0.859043
ChrI	4553622	0.859043
ChrI	4553653	0.859043
ChrI	4557639	0.859043
ChrI	4561705	0.859043
ChrI	4561720	0.859043
ChrI	4561906	104363138253259
ChrI	4567306	0.183404
ChrI	4567307	0.183404
ChrI	4567325	0.183404
ChrI	4567327	0.183404
ChrI	4567437	0.183404
ChrI	4567469	0.859043
ChrI	4567473	0.859043
ChrI	4567479	0.859043
ChrI	4567567	0.859043
ChrI	4567571	0.859043
ChrI	4577274	0.859043
ChrI	4577305	0.859043
ChrI	4579079	0.859043
ChrI	4581673	0
ChrI	4581815	0
ChrI	4587595	0.859043
ChrI	4598031	0.689794
ChrI	4598051	0.689794
ChrI	4598127	0.689794
ChrI	4598142	0.689794
ChrI	4634943	0.573501
ChrI	4635022	0.68421
ChrI	4636464	0.859043
ChrI	4637307	0.859043
ChrI	4637428	0.859043
ChrI	4637822	0.859043
ChrI	4637944	0.859043
ChrI	4638429	0.859043
ChrI	4658179	0.859043
ChrI	4658188	0.859043
ChrI	4658203	0.859043
ChrI	4658290	0.859043
ChrI	4665282	0.859043
ChrI	4665462	0.859043
ChrI	4665520	0.859043
ChrI	4665564	0.859043
ChrI	4665610	0.859043
ChrI	4665642	0.859043
ChrI	4665670	0.859043
ChrI	4687612	0.859043
ChrI	4697365	0.859043
ChrI	4699774	302378087844912
ChrI	4699836	302378087844912
ChrI	4699899	0.619847
ChrI	4699968	0.927873
ChrI	4713455	0.859043
ChrI	4713501	0.859043
ChrI	4713503	0.859043
ChrI	4713506	0.859043
ChrI	4713508	0.859043
ChrI	4713512	0.859043
ChrI	4716621	0.859043
ChrI	4717288	0.859043
ChrI	4824563	0.934569
ChrI	4824622	0.859043
ChrI	4833477	0.550171
ChrI	4871545	0.859043
ChrI	4883770	0.122461
ChrI	4885058	0.859043
ChrI	4885090	0.859043
ChrI	4885118	0.859043
ChrI	4885124	0
ChrI	4907289	0.859043
ChrI	4907374	0.859043
ChrI	4907445	0.859043
ChrI	4907463	0.859043
ChrI	4918918	0.859043
ChrI	4919493	0.688943
ChrI	4919546	0.688943
ChrI	4929970	0
ChrI	4937564	0.859043
ChrI	4940374	0.201646
ChrI	4948286	0.859043
ChrI	4948386	0.859043
ChrI	4948391	0.859043
ChrI	4950576	0.689794
ChrI	4950579	0.689794
ChrI	4950610	0.689794
ChrI	4950617	0.689794
ChrI	4950682	0.689794
ChrI	4952059	0.859043
ChrI	4953255	0.859043
ChrI	4956058	0.859043
ChrI	4956081	0.859043
ChrI	4956142	0.859043
ChrI	4980116	0.859043
ChrI	4989169	0.859043
ChrI	4992669	0.859043
ChrI	4993225	0.859043
ChrI	4993234	0.859043
ChrI	4995460	0.688943
ChrI	5000609	124282479386583
ChrI	5006084	0.859043
ChrI	5011968	0.859043
ChrI	5016973	0.859043
ChrI	5017075	0.586992
ChrI	5017110	0.586992
ChrI	5017391	0.859043
ChrI	5058514	0.688943
ChrI	5059664	0.859043
ChrI	5059669	0.859043
ChrI	5059697	0.859043
ChrI	5059766	0.859043
ChrI	5062183	0.9611
ChrI	5062199	0.9611
ChrI	5069239	0.859043
ChrI	5069268	0.859043
ChrI	5069284	0.859043
ChrI	5069411	0.859043
ChrI	5085441	0.859043
ChrI	5087168	0.859043
ChrI	5118283	0.859043
ChrI	5139758	0
ChrI	5139783	0
ChrI	5152732	0.688943
ChrI	5153348	103572365626992
ChrI	5169388	0.85535
ChrI	5169406	0.85535
ChrI	5188641	0.688943
ChrI	5189562	0.688943
ChrI	5190918	0.688943
ChrI	5197683	0.688943
ChrI	5210032	0.688943
ChrI	5225110	0.688943
ChrI	5225125	0.688943
ChrI	5225761	0.688943
ChrI	5225771	0.688943
ChrI	5225864	0.688943
ChrI	5225877	0.688943
ChrI	5242326	0.688943
ChrI	5242433	0.688943
ChrI	5254767	107700028072526
ChrI	5254775	107700028072526
ChrI	5254837	107700028072526
ChrI	5254859	107700028072526
ChrI	5254884	107700028072526
ChrI	5254896	107700028072526
ChrI	5282933	0.688943
ChrI	5282967	0.688943
ChrI	5282987	0.688943
ChrI	5283320	0.688943
ChrI	5283350	0.688943
ChrI	5284054	0
ChrI	5284244	0
ChrI	5284457	0.535104
ChrI	5284467	0.535104
ChrI	5284491	0.535104
ChrI	5284813	0.194423
ChrI	5284913	0.688943
ChrI	5284945	0.688943
ChrI	5289952	0.688943
ChrI	5297665	0.688943
ChrI	5316270	0.688943
ChrI	5316283	0.688943
ChrI	5331989	0.726771
ChrI	5349822	0.688943
ChrI	5366012	0
ChrI	5373780	0
ChrI	5382683	0.688943
ChrI	5382695	0.688943
ChrI	5384311	111730575965881
ChrI	5384387	111730575965881
ChrI	5394335	0.688943
ChrI	5394344	0.688943
ChrI	5394352	0.688943
ChrI	5394354	0.688943
ChrI	5400907	0
ChrI	5400925	0
ChrI	5400938	0
ChrI	5400986	0
ChrI	5401035	0.00482164
ChrI	5401098	0.00482164
ChrI	5412634	0
ChrI	5413447	0.211377
ChrI	5414418	0.688943
ChrI	5414436	0.688943
ChrI	5414461	0.688943
ChrI	5414489	0.688943
ChrI	5422119	0.688943
ChrI	5427123	0.688943
ChrI	5427140	0.688943
ChrI	5427162	0
ChrI	5472151	0
ChrI	5472175	0
ChrI	5472192	0
ChrI	5472270	0.688943
ChrI	5478055	0.688943
ChrI	5492020	0.688943
ChrI	5494756	0.688943
ChrI	5495069	0
ChrI	5497379	0.688943
ChrI	5497533	0
ChrI	5497538	0
ChrI	5497608	0
ChrI	5497780	0.688943
ChrI	5497781	0.688943
ChrI	5515151	0.319877
ChrI	5525828	0.408225
ChrI	5526101	0.688943
ChrI	5539247	0.552824
ChrI	5539248	0.552824
ChrI	5564671	0.688943
ChrI	5568469	0.535104
ChrI	5568486	0.535104
ChrI	5568562	0.535104
ChrI	5579760	0.688943
ChrI	5579828	0.535104
ChrI	5579842	0.535104
ChrI	5579847	0.535104
ChrI	5579861	0.535104
ChrI	5595195	0.85535
ChrI	5595207	0.85535
ChrI	5595256	0.85535
ChrI	5595304	0.85535
ChrI	5600844	0.535104
ChrI	5600923	0.535104
ChrI	5600926	0.535104
ChrI	5610326	0.688943
ChrI	5610330	0.688943
ChrI	5610333	0.688943
ChrI	5627953	0.688943
ChrI	5632612	0.688943
ChrI	5644997	0
ChrI	5645042	0
ChrI	5645086	0.579757
ChrI	5645115	0.542812
ChrI	5662444	0.688943
ChrI	5687934	0.688943
ChrI	5687960	0.688943
ChrI	5691179	0.688943
ChrI	5691184	0.688943
ChrI	5691230	0.410889
ChrI	5695242	0.201646
ChrI	5695362	0.85535
ChrI	5695374	0.688943
ChrI	5700317	0.688943
ChrI	5700442	0.934569
ChrI	5709548	0.688943
ChrI	5709625	0.688943
ChrI	5709633	0.688943
ChrI	5709699	0.688943
ChrI	5709766	0.688943
ChrI	5711123	0.688943
ChrI	5711238	0.688943
ChrI	5713636	0.688943
ChrI	5713653	0.688943
ChrI	5713710	0.688943
ChrI	5723401	0.535104
ChrI	5725773	0
ChrI	5745715	107700028072526
ChrI	5745750	107700028072526
ChrI	5759403	0
ChrI	5760509	0.704048
ChrI	5760560	0.704048
ChrI	5760579	0.704048
ChrI	5760587	0.704048
ChrI	5767655	0.688943
ChrI	5767668	0.688943
ChrI	5767701	0.688943
ChrI	5767707	0.688943
ChrI	5767751	0.688943
ChrI	5767793	128384328769247
ChrI	5767853	128384328769247
ChrI	5767876	128384328769247
ChrI	5782218	0.688943
ChrI	5782262	0.688943
ChrI	5792028	0
ChrI	5792157	0
ChrI	5792170	0
ChrI	5792279	0
ChrI	5825972	0.537147
ChrI	5853427	0.537147
ChrI	5864165	0.537147
ChrI	5866677	0
ChrI	5881070	0
ChrI	5881073	0
ChrI	5881128	0
ChrI	5882776	0.537147
ChrI	5883308	0
ChrI	5904878	0.537147
ChrI	5946647	0.399925
ChrI	5946648	0.399925
ChrI	5946710	0.399925
ChrI	5955161	0
ChrI	5955917	0.535104
ChrI	5956136	0
ChrI	5967745	0
ChrI	5972659	0.399925
ChrI	5972702	0.399925
ChrI	5972742	0.399925
ChrI	5972889	0.399925
ChrI	5973484	0.399925
ChrI	5973486	0.399925
ChrI	5973493	0.399925
ChrI	5973564	0.176298
ChrI	5991974	0.399925
ChrI	6012999	0.399925
ChrI	6026729	0.399925
ChrI	6026831	0.399925
ChrI	6033823	0.399925
ChrI	6033845	0.399925
ChrI	6038135	0.399925
ChrI	6038159	0.399925
ChrI	6038194	0.399925
ChrI	6058971	0.399925
ChrI	6058981	0.399925
ChrI	6059040	0.399925
ChrI	6059055	0.399925
ChrI	6059402	0.399925
ChrI	6059493	0.399925
ChrI	6122648	0.399925
ChrI	6123688	0.399925
ChrI	6133295	0.175123
ChrI	6188563	0
ChrI	6188627	0
ChrI	6188633	0
ChrI	6188635	0
ChrI	6188650	0
ChrI	6188653	0
ChrI	6188822	0.278965
ChrI	6188828	0.278965
ChrI	6192761	0
ChrI	6197576	0.278965
ChrI	6197580	0.459524
ChrI	6207368	0.278965
ChrI	6207372	0.278965
ChrI	6207498	0.278965
ChrI	6211451	0.278965
ChrI	6211529	0.278965
ChrI	6211530	0.278965
ChrI	6211561	0.278965
ChrI	6257828	0.278965
ChrI	6257840	0.278965
ChrI	6262446	0
ChrI	6281686	0.399925
ChrI	6281731	0.399925
ChrI	6281744	0.399925
ChrI	6281766	0.399925
ChrI	6294165	0.399925
ChrI	6294199	0.399925
ChrI	6294431	0.407882
ChrI	6294438	0.407882
ChrI	6294543	0
ChrI	6296104	0.399925
ChrI	6296191	0.399925
ChrI	6296194	0.399925
ChrI	6350428	0.377235
ChrI	6373647	0.881583
ChrI	6435917	0.399925
ChrI	6435936	0.399925
ChrI	6435960	0.399925
ChrI	6443906	0.399925
ChrI	6451664	0.399925
ChrI	6451668	0.399925
ChrI	6509846	0.399925
ChrI	6509928	0.399925
ChrI	6512354	0.399925
ChrI	6514650	0.175123
ChrI	6514652	0.397457
ChrI	6514725	0.397457
ChrI	6520793	0.399925
ChrI	6520853	0.399925
ChrI	6522708	0.399925
ChrI	6522922	0.278032
ChrI	6524434	0.399925
ChrI	6527851	0.399925
ChrI	6527910	0.399925
ChrI	6527919	0.399925
ChrI	6528294	0.399925
ChrI	6528441	0.399925
ChrI	6528442	0.399925
ChrI	6529632	0.399925
ChrI	6529685	0.399925
ChrI	6529698	0.399925
ChrI	6531063	0.399925
ChrI	6533025	0.399925
ChrI	6533125	0.399925
ChrI	6554611	0.0978406
ChrI	6565916	0.399925
ChrI	6565941	0.399925
ChrI	6566046	0.535104
ChrI	6566076	0.535104
ChrI	6566135	0.535104
ChrI	6589389	0.399925
ChrI	6609348	0.399925
ChrI	6609349	0.399925
ChrI	6612038	0.399925
ChrI	6612105	0.399925
ChrI	6612132	0.399925
ChrI	6622849	0.399925
ChrI	6622881	0.399925
ChrI	6637688	0.399925
ChrI	6637689	0.399925
ChrI	6684772	0.399925
ChrI	6684798	0.399925
ChrI	6684873	0.399925
ChrI	6694892	0.21907
ChrI	6694979	0.353859
ChrI	6694987	0.353859
ChrI	6695157	0
ChrI	6711022	0.399925
ChrI	6711076	0.399925
ChrI	6711111	0.399925
ChrI	6711113	0.399925
ChrI	6711293	0.399925
ChrI	6711317	0.399925
ChrI	6711382	0.399925
ChrI	6741780	0.399925
ChrI	6748873	0.399925
ChrI	6764150	0
ChrI	6772637	0.399925
ChrI	6772645	0.399925
ChrI	6773367	0
ChrI	6781193	0.399925
ChrI	6781212	0.399925
ChrI	6816113	0.399925
ChrI	6849814	0.399925
ChrI	6851844	0.399925
ChrI	6853308	0.399925
ChrI	6853320	0.399925
ChrI	6892364	0.577529
ChrI	6895019	0.399925
ChrI	6895115	0.399925
ChrI	6896837	0
ChrI	6905922	0.399925
ChrI	6909666	0.535104
ChrI	6909707	0.535104
ChrI	6909719	0.535104
ChrI	6913587	0.399925
ChrI	6913614	0.399925
ChrI	6916310	0
ChrI	6916332	0.399925
ChrI	6916337	0.399925
ChrI	6923741	0.399925
ChrI	6923752	0.399925
ChrI	6969848	0.535104
ChrI	6977711	0.399925
ChrI	7055440	0.399925
ChrI	7055466	0.399925
ChrI	7059641	0.399925
ChrI	7073112	0.399925
ChrI	7074295	0.399925
ChrI	7080344	0.399925
ChrI	7126224	0
ChrI	7126291	0
ChrI	7157958	0.399925
ChrI	7161464	0.399925
ChrI	7170361	0.399925
ChrI	7212065	0.278032
ChrI	7217653	0.278032
ChrI	7230031	0.278032
ChrI	7230048	0.278032
ChrI	7238959	0.278032
ChrI	7242260	0
ChrI	7242318	0.278032
ChrI	7256901	0.171141
ChrI	7268255	0.278032
ChrI	7280944	0.278032
ChrI	7281109	0
ChrI	7281168	0
ChrI	7281727	0.278032
ChrI	7281738	0.278032
ChrI	7281923	0.278032
ChrI	7297789	0.278032
ChrI	7301277	0.278032
ChrI	7306321	0.278032
ChrI	7322711	0.397457
ChrI	7322748	0.397457
ChrI	7322979	0.0978406
ChrI	7326797	0
ChrI	7326806	0
ChrI	7326877	0
ChrI	7328371	0
ChrI	7330545	0.397457
ChrI	7330555	0.397457
ChrI	7335089	0.397457
ChrI	7335138	0.397457
ChrI	7349252	0.577529
ChrI	7377086	0.278032
ChrI	7377090	0.278032
ChrI	7377120	0.278032
ChrI	7386594	0
ChrI	7386615	0
ChrI	7386640	0
ChrI	7394170	0.397457
ChrI	7399351	0.397457
ChrI	7399362	0.397457
ChrI	7411461	0.397457
ChrI	7411647	0.397457
ChrI	7411666	0.397457
ChrI	7411687	0.397457
ChrI	7411689	0.397457
ChrI	7415438	0.198553
ChrI	7415454	0.397457
ChrI	7415676	0.550171
ChrI	7415786	0.936434
ChrI	7415815	0
ChrI	7415819	0
ChrI	7416741	0.654279
ChrI	7416777	0.654279
ChrI	7416872	0.397457
ChrI	7416881	0.397457
ChrI	7416890	0.397457
ChrI	7417018	0.397457
ChrI	7417034	0.397457
ChrI	7417042	0.397457
ChrI	7417108	0.397457
ChrI	7417124	0.286394
ChrI	7418106	0.397457
ChrI	7418147	0.397457
ChrI	7418168	0.397457
ChrI	7418185	0.397457
ChrI	7428213	0
ChrI	7428226	0
ChrI	7428342	0.710846
ChrI	7428390	0.710846
ChrI	7478408	0.278032
ChrI	7478491	0.278032
ChrI	7483922	0.278032
ChrI	7487672	0.278032
ChrI	7487742	0.278032
ChrI	7488252	0.295978
ChrI	7488340	0.295978
ChrI	7488416	0.176641
ChrI	7488450	0.286195
ChrI	7488589	0
ChrI	7490615	0.0978406
ChrI	7490649	0.0978406
ChrI	7490659	0.0978406
ChrI	7490717	0.278032
ChrI	7490723	0.278032
ChrI	7490747	0.278032
ChrI	7490798	0.278032
ChrI	7498540	0
ChrI	7498619	0
ChrI	7498669	0
ChrI	7499293	0
ChrI	7499305	0
ChrI	7529262	0
ChrI	7542775	0
ChrI	7545448	0.278032
ChrI	7545491	0.278032
ChrI	7545523	0.278032
ChrI	7546011	0
ChrI	7555869	0.278032
ChrI	7575760	0.710846
ChrI	7575812	0.710846
ChrI	7593503	0
ChrI	7593516	0
ChrI	7600040	0.278032
ChrI	7600090	0.278032
ChrI	7600105	0.278032
ChrI	7629272	0.278032
ChrI	7629321	0.278032
ChrI	7715852	0
ChrI	7715882	0
ChrI	7715909	0
ChrI	7719913	139076706731159
ChrI	7719915	139076706731159
ChrI	7723422	0.278032
ChrI	7731566	0.183404
ChrI	7732948	0.278032
ChrI	7732988	0.278032
ChrI	7733026	0.278032
ChrI	7733071	0.278032
ChrI	7733971	0.278032
ChrI	7734181	0.278032
ChrI	7734190	0.278032
ChrI	7753445	0
ChrI	7753514	0.104579
ChrI	7756297	0.278032
ChrI	7756334	0.278032
ChrI	7813342	0.278032
ChrI	7813371	0.278032
ChrI	7813440	0.278032
ChrI	7813445	0.278032
ChrI	7817295	0.278032
ChrI	7817348	0.278032
ChrI	7823483	0.278032
ChrI	7830322	0.175123
ChrI	7830389	0.278032
ChrI	7830509	0.278032
ChrI	7830574	0.278032
ChrI	7840178	0.278032
ChrI	7841546	0.397457
ChrI	7876492	0.278032
ChrI	7888835	0.278032
ChrI	7920522	0.278032
ChrI	7920576	0.278032
ChrI	7948480	0.278032
ChrI	7948495	0.278032
ChrI	7965551	0.278032
ChrI	7965555	0.278032
ChrI	7965587	0.278032
ChrI	7969574	0.278032
ChrI	7969659	0.278032
ChrI	7970772	0.176298
ChrI	7970927	0
ChrI	7986650	0.278032
ChrI	8014811	0.469473
ChrI	8027040	0.278032
ChrI	8027139	0.278032
ChrI	8029228	0.285088
ChrI	8029256	0.175123
ChrI	8029291	0.175123
ChrI	8036497	0.278032
ChrI	8043288	0.278032
ChrI	8043368	0.278032
ChrI	8043380	0.278032
ChrI	8052090	0.171141
ChrI	8052105	0.171141
ChrI	8052132	0.171141
ChrI	8052145	0.171141
ChrI	8052203	0.171141
ChrI	8053433	0.278032
ChrI	8053536	0.278032
ChrI	8064785	0
ChrI	8068476	0.397457
ChrI	8070030	0.278032
ChrI	8105404	0.171141
ChrI	8105414	0.171141
ChrI	8116426	0.278032
ChrI	8116430	0.278032
ChrI	8116613	0.278032
ChrI	8116994	0.171141
ChrI	8142297	0.278032
ChrI	8142309	0.278032
ChrI	8156237	0.194423
ChrI	8159739	0.171141
ChrI	8173566	0.171141
ChrI	8196067	0.278032
ChrI	8196073	0.278032
ChrI	8200975	0.278032
ChrI	8200991	0.278032
ChrI	8201003	0.278032
ChrI	8216799	0.278032
ChrI	8217290	0.278032
ChrI	8221689	0.278032
ChrI	8224673	0.278032
ChrI	8256884	0.278032
ChrI	8257455	0.225856
ChrI	8257507	0.225856
ChrI	8274537	0.176298
ChrI	8274558	0.176298
ChrI	8274602	0.176298
ChrI	8274636	0.176298
ChrI	8287048	0.278032
ChrI	8287990	0.0978406
ChrI	8291659	0.278032
ChrI	8291683	0.278032
ChrI	8314981	0.278032
ChrI	8338651	10396847497
ChrI	8338685	0.820516
ChrI	8338693	0.573501
ChrI	8338735	0.573501
ChrI	8338808	0.353859
ChrI	8354930	0.278032
ChrI	8354935	0.278032
ChrI	8355128	0.171141
ChrI	8355232	0.171141
ChrI	8361119	0.278032
ChrI	8361175	0.278032
ChrI	8361229	0.278032
ChrI	8374608	0.278032
ChrI	8450425	0
ChrI	8450476	0
ChrI	8450483	0
ChrI	8450574	0.278032
ChrI	8450613	0.278032
ChrI	8450659	0.278032
ChrI	8450662	0.278032
ChrI	8597555	0.278032
ChrI	8597607	0.278032
ChrI	8597709	0.278032
ChrI	8618093	0.397457
ChrI	8618131	0.397457
ChrI	8685717	0.397457
ChrI	8686624	0.0837661
ChrI	8699107	0
ChrI	8699415	0.397457
ChrI	8699455	0.397457
ChrI	8708191	0
ChrI	8720511	0.175123
ChrI	8727586	0.397457
ChrI	8727828	0.87983
ChrI	8750230	0.550171
ChrI	8752618	0.397457
ChrI	8760813	0.397457
ChrI	8762867	0.0792934
ChrI	8807413	0.0792934
ChrI	8807431	0
ChrI	8807435	0.0792934
ChrI	8811222	0
ChrI	8811254	0
ChrI	8813281	0.0792934
ChrI	8813364	0.0792934
ChrI	8813374	0.0792934
ChrI	8813457	0
ChrI	8828708	0.0792934
ChrI	8842660	0
ChrI	8842681	0
ChrI	8866051	0.0792934
ChrI	8866080	0.0792934
ChrI	8866104	0.0792934
ChrI	8866145	0.0792934
ChrI	8872777	0.0792934
ChrI	8872824	0.0792934
ChrI	8953294	0
ChrI	8962812	0.00482164
ChrI	9007656	0.0792934
ChrI	9007658	0.0792934
ChrI	9023449	0
ChrI	9023516	0
ChrI	9029123	0.0792934
ChrI	9029128	0.0792934
ChrI	9029136	0.0792934
ChrI	9055732	0.0792934
ChrI	9055769	0.0792934
ChrI	9055810	0.0792934
ChrI	9068232	0.0792934
ChrI	9090180	0.0792934
ChrI	9090208	0.0792934
ChrI	9090315	0
ChrI	9090379	0.13488
ChrI	9090391	0.13488
ChrI	9090526	0.0792934
ChrI	9090530	0.0792934
ChrI	9107541	0.171141
ChrI	9107565	0.171141
ChrI	9107597	0.171141
ChrI	9108979	0.0792934
ChrI	9130710	0.0792934
ChrI	9147319	0.0792934
ChrI	9158726	0
ChrI	9162325	0.40329
ChrI	9163210	0.0792934
ChrI	9163211	0.0792934
ChrI	9163222	0.0792934
ChrI	9173527	0.0792934
ChrI	9177339	0.0792934
ChrI	9181842	0.0792934
ChrI	9181856	0.0792934
ChrI	9195991	0
ChrI	9196003	0
ChrI	9197633	0.0792934
ChrI	9197639	0.0792934
ChrI	9197741	0.0792934
ChrI	9197804	0.0792934
ChrI	9203630	0.0792934
ChrI	9203644	0.0792934
ChrI	9203656	0.0792934
ChrI	9220215	0.0792934
ChrI	9220373	0.0792934
ChrI	9229852	0.0792934
ChrI	9229880	0.0792934
ChrI	9229984	0
ChrI	9230086	0
ChrI	9246260	0
ChrI	9246277	0
ChrI	9247378	0.0792934
ChrI	9247422	0.0792934
ChrI	9259368	0.0792934
ChrI	9259369	0.0792934
ChrI	9265141	0.0792934
ChrI	9265142	0.0792934
ChrI	9276281	0.0792934
ChrI	9276343	0.0792934
ChrI	9283407	0.0792934
ChrI	9286211	0
ChrI	9286946	0.0792934
ChrI	9293311	0.524852
ChrI	9294050	0.0792934
ChrI	9302377	0.286195
ChrI	9302465	0.286195
ChrI	9302484	0.286195
ChrI	9304264	0.0792934
ChrI	9304296	0.0792934
ChrI	9309803	0.0792934
ChrI	9311369	0.0792934
ChrI	9365157	0
ChrI	9372086	0.0792934
ChrI	9377104	0.0792934
ChrI	9422932	0.0792934
ChrI	9422940	0.0792934
ChrI	9422966	0.0792934
ChrI	9423013	0.0792934
ChrI	9427952	0.0792934
ChrI	9546977	0
ChrI	9547104	0.0792934
ChrI	9547210	0.0792934
ChrI	9548620	0.0792934
ChrI	9556050	0.0792934
ChrI	9556243	0.521746
ChrI	9563286	0.0792934
ChrI	9563322	0.0792934
ChrI	9563325	0.0792934
ChrI	9566690	0.0792934
ChrI	9588234	0
ChrI	9588448	0.0792934
ChrI	9588464	0.0792934
ChrI	9629625	0.0792934
ChrI	9653051	0.0792934
ChrI	9671934	0.0792934
ChrI	9703567	0.0792934
ChrI	9704415	0.0792934
ChrI	9723070	0
ChrI	9723150	0.0857683
ChrI	9723273	0.176298
ChrI	9734678	0.429506
ChrI	9741964	0.0792934
ChrI	9741972	0.0792934
ChrI	9766425	0.0792934
ChrI	9766438	0.0792934
ChrI	9766551	0.0792934
ChrI	9766596	0.0792934
ChrI	9788647	0
ChrI	9788672	0
ChrI	9796438	0.0792934
ChrI	9796441	0.0792934
ChrI	9796442	0.0792934
ChrI	9797333	0.0792934
ChrI	9797376	0.0792934
ChrI	9797380	0.0792934
ChrI	9811749	0.0792934
ChrI	9819639	0
ChrI	9853962	0.171141
ChrI	9855897	0.171141
ChrI	9860031	0.171141
ChrI	9863933	0.171141
ChrI	9864091	0.00482164
ChrI	9864278	0.171141
ChrI	9866810	0.171141
ChrI	9875268	0.171141
ChrI	9884855	0.00482164
ChrI	9890957	0.00482164
ChrI	9893088	0.171141
ChrI	9907645	0.171141
ChrI	9925199	0.171141
ChrI	9925249	0.171141
ChrI	9925325	0.171141
ChrI	9925343	0.171141
ChrI	9925367	0.171141
ChrI	9945484	0
ChrI	9945636	0.171141
ChrI	9947004	0.171141
ChrI	10001687	0.00482164
ChrI	10069279	0.171141
ChrI	10069280	0.171141
ChrI	10069321	0.171141
ChrI	10069335	0.00482164
ChrI	10090736	0.175123
ChrI	10090755	0.175123
ChrI	10090771	0.175123
ChrI	10092803	0.171141
ChrI	10096044	0.171141
ChrI	10114497	0.00482164
ChrI	10114513	0.00482164
ChrI	10114546	0.00482164
ChrI	10136424	0.185326
ChrI	10136442	0.300028
ChrI	10136480	0.0813916
ChrI	10149552	0
ChrI	10149601	0.175123
ChrI	10149605	0.175123
ChrI	10152675	0.0854052
ChrI	10152740	0.0854052
ChrI	10152742	0.0854052
ChrI	10156850	0
ChrI	10156869	0
ChrI	10156908	0
ChrI	10156912	0
ChrI	10174381	0.171141
ChrI	10203443	0.171141
ChrI	10219469	0
ChrI	10303562	0.171141
ChrI	10366362	0.171141
ChrI	10378199	0.171141
ChrI	10378253	0.171141
ChrI	10399353	0.171141
ChrI	10407599	0.171141
ChrI	10407650	0.171141
ChrI	10449720	0.171141
ChrI	10449905	0
ChrI	10473392	0.171141
ChrI	10489979	0
ChrI	10498658	0.171141
ChrI	10507972	0.00482164
ChrI	10631320	0.0813916
ChrI	10666515	0
ChrI	10699505	0.171141
ChrI	10699546	0.171141
ChrI	10755379	0
ChrI	10755390	0
ChrI	10792046	0.0810579
ChrI	10797041	0.285088
ChrI	10797080	0.410889
ChrI	10818716	0.171141
ChrI	10867863	0.171141
ChrI	10911251	0.175123
ChrI	10992127	0.524852
ChrI	11092804	0
ChrI	11093782	0.171141
ChrI	11093846	0.171141
ChrI	11125119	0.171141
ChrI	11125254	0.171141
ChrI	11139784	0.171141
ChrI	11139798	0.171141
ChrI	11172169	0.171141
ChrI	11172307	0.175123
ChrI	11268832	0.171141
ChrI	11273272	0.171141
ChrI	11273279	0.171141
ChrI	11273315	0.171141
ChrI	11273506	0.171141
ChrI	11292734	0.171141
ChrI	11292911	0.171141
ChrI	11312095	0.171141
ChrI	11312196	0.0857683
ChrI	11424322	0.171141
ChrI	11426898	0.171141
ChrI	11426915	0.171141
ChrI	11511124	0.171141
ChrI	11514348	0
ChrI	11523231	0.171141
ChrI	11523266	0.171141
ChrI	11547642	0.171141
ChrI	11547693	0.171141
ChrI	11549220	0.171141
ChrI	11558298	0
ChrI	11578554	0.171141
ChrI	11600194	0.171141
ChrI	11606293	0
ChrI	11606480	0.171141
ChrI	11637935	0.171141
ChrI	11651051	0.171141
ChrI	11651082	0.171141
ChrI	11651246	0.171141
ChrI	11667928	0.171141
ChrI	11667999	0.171141
ChrI	11712837	0.171141
ChrI	11756796	0
ChrI	11776836	0.171141
ChrI	11776895	0.171141
ChrI	11776925	0.171141
ChrI	11805986	0.171141
ChrI	11806028	0.171141
ChrI	11806222	0.157204
ChrI	11817115	0
ChrI	11817208	0
ChrI	11834889	0
ChrI	11844001	0.11161
ChrI	11845168	0
ChrI	11845508	0.171141
ChrI	11855923	0.171141
ChrI	11861852	0.00482164
ChrI	11863070	0.171141
ChrI	11863073	0.171141
ChrI	11866455	0.171141
ChrI	11868310	0.171141
ChrI	11868489	0
ChrI	11890850	0
ChrI	11903983	0.171141
ChrI	11939374	0
ChrI	11949451	0.171141
ChrI	11958116	0.171141
ChrI	11958133	0.171141
ChrI	11958153	0.171141
ChrI	11958275	0
ChrI	12003881	0.171141
ChrI	12003944	0.171141
ChrI	12056624	0.171141
ChrI	12056633	0.171141
ChrI	12057943	0.171141
ChrI	12057988	0.171141
ChrI	12058198	0.171141
ChrI	12061265	0.171141
ChrI	12061290	0.171141
ChrI	12061304	0.171141
ChrI	12061339	0.171141
ChrI	12061359	0.171141
ChrI	12061376	0.171141
ChrI	12088193	0.171141
ChrI	12092046	0.0810579
ChrI	12098068	0.171141
ChrI	12105805	0
ChrI	12105813	0
ChrI	12105836	0
ChrI	12121131	0.171141
ChrI	12121183	0.171141
ChrI	12121186	0.171141
ChrI	12126048	0.171141
ChrI	12126073	0.171141
ChrI	12126107	0.171141
ChrI	12128071	0.171141
ChrI	12128222	0.171141
ChrI	12189304	0.00482164
ChrI	12189344	0.00482164
ChrI	12189381	0.00482164
ChrI	12189392	0.00482164
ChrI	12189407	0.00482164
ChrI	12194815	0.171141
ChrI	12209967	0
ChrI	12209975	0
ChrI	12226069	0.171141
ChrI	12233887	0
ChrI	12240491	0.00482164
ChrI	12240515	0.00482164
ChrI	12251928	0.00482164
ChrI	12251929	0.00482164
ChrI	12251964	0.00482164
ChrI	12252010	0.00482164
ChrI	12259177	0.171141
ChrI	12264891	0.171141
ChrI	12285320	0.0915056
ChrI	12285510	0.171141
ChrI	12306164	0.171141
ChrI	12306191	0.171141
ChrI	12312448	0.00482164
ChrI	12312504	0.00482164
ChrI	12312541	0.00482164
ChrI	12325550	0.171141
ChrI	12325568	0.171141
ChrI	12325577	0.171141
ChrI	12325633	0.171141
ChrI	12341846	0.171141
ChrI	12341917	0.171141
ChrI	12349661	0.171141
ChrI	12362950	0.171141
ChrI	12363009	0.171141
ChrI	12401648	0.171141
ChrI	12409065	0
ChrI	12409167	0.171141
ChrI	12417326	0.171141
ChrI	12417345	0.171141
ChrI	12427337	0.176298
ChrI	12427339	0.176298
ChrI	12427346	0.176298
ChrI	12432585	0.171141
ChrI	12433428	0.171141
ChrI	12461250	0.171141
ChrI	12461251	0.171141
ChrI	12462379	0.171141
ChrI	12481243	0.171141
ChrI	12490498	0.171141
ChrI	12490519	0
ChrI	12509130	0.171141
ChrI	12509160	0.171141
ChrI	12509181	0.171141
ChrI	12509193	0.171141
ChrI	12556794	0.171141
ChrI	12556865	0.171141
ChrI	12579498	0.171141
ChrI	12579531	0.171141
ChrI	12623627	0.00482164
ChrI	12623630	0.00482164
ChrI	12623644	0.00482164
ChrI	12625440	0.00482164
ChrI	12625444	0.00482164
ChrI	12625457	0.00482164
ChrI	12625513	0.00482164
ChrI	12643163	0.0792934
ChrI	12659584	0.0792934
ChrI	12659639	0.0792934
ChrI	12665015	0.0792934
ChrI	12666797	0.0813916
ChrI	12666888	0.0813916
ChrI	12674292	0
ChrI	12690245	0.286394
ChrI	12690250	0.286394
ChrI	12694904	0.0792934
ChrI	12694953	0.0792934
ChrI	12707280	0.0792934
ChrI	12707438	0
ChrI	12707530	0
ChrI	12718676	0.0792934
ChrI	12718723	0.0792934
ChrI	12718733	0.0792934
ChrI	12738339	0.0792934
ChrI	12738353	0.0792934
ChrI	12751029	0
ChrI	12751037	0
ChrI	12752773	0.0792934
ChrI	12752781	0.0792934
ChrI	12752825	0.0792934
ChrI	12757948	0
ChrI	12762732	0.0792934
ChrI	12766176	0.0792934
ChrI	12774325	0.0792934
ChrI	12774340	0.0792934
ChrI	12774359	0.0792934
ChrI	12779073	0.541186
ChrI	12806383	0
ChrI	12821903	0.0792934
ChrI	12821924	0.0792934
ChrI	12821926	0.0792934
ChrI	12821952	0.0792934
ChrI	12821971	0.0792934
ChrI	12841842	0
ChrI	12841855	0
ChrI	12841935	0
ChrI	12841951	0
ChrI	12841954	0
ChrI	12844173	0.0792934
ChrI	12845929	0
ChrI	12858934	0
ChrI	12867377	0.0792934
ChrI	12868820	0.0792934
ChrI	12868854	0.0792934
ChrI	12868869	0.0792934
ChrI	12868883	0.0792934
ChrI	12868903	0.0792934
ChrI	12868921	0.0792934
ChrI	12886823	0.0792934
ChrI	12886891	0.0792934
ChrI	12891585	0
ChrI	12891689	0
ChrI	12908998	0
ChrI	12912785	0.0792934
ChrI	12989117	0.0792934
ChrI	12989475	0.0792934
ChrI	13010706	0.0792934
ChrI	13010869	0
ChrI	13066035	0.0792934
ChrI	13076998	0.0792934
ChrI	13105708	0.157204
ChrI	13111969	0.0792934
ChrI	13111973	0.0792934
ChrI	13112009	0.0792934
ChrI	13122126	0
ChrI	13185842	0
ChrI	13231990	0
ChrI	13239301	0.0810579
ChrI	13239418	0
ChrI	13261667	0
ChrI	13271641	0
ChrI	13278919	0
ChrI	13282597	0
ChrI	13289907	0
ChrI	13289972	0
ChrI	13289985	0
ChrI	13290129	0
ChrI	13290134	0
ChrI	13290139	0
ChrI	13290144	0
ChrI	13290147	0
ChrI	13319990	0
ChrI	13320024	0
ChrI	13332936	0
ChrI	13332998	0
ChrI	13411072	0
ChrI	13411073	0
ChrI	13411167	0
ChrI	13416529	0
ChrI	13416533	0
ChrI	13416668	0
ChrI	13439187	0
ChrI	13454922	0
ChrI	13454977	0
ChrI	13455151	0
ChrI	13485013	0
ChrI	13485093	0
ChrI	13485097	0
ChrI	13485755	0
ChrI	13489973	0
ChrI	13490034	0
ChrI	13494642	0
ChrI	13494819	0.00482164
ChrI	13542025	0
ChrI	13549695	0
ChrI	13563887	0
ChrI	13563953	0
ChrI	13581690	0
ChrI	13615942	0
ChrI	13619950	0
ChrI	13627654	0
ChrI	13627703	0
ChrI	13627764	0
ChrI	13627780	0.0944681
ChrI	13629054	0
ChrI	13629232	0
ChrI	13629312	0
ChrI	13634736	0
ChrI	13634843	0
ChrI	13635084	0.0788753
ChrI	13635154	0.0788753
ChrI	13635164	0.0788753
ChrI	13635859	0
ChrI	13635890	0
ChrI	13635901	0.0872838
ChrI	13636797	0
ChrI	13640893	0
ChrI	13643455	0
ChrI	13643667	0.00482164
ChrI	13643750	0
ChrI	13648866	0
ChrI	13651102	0
ChrI	13675231	0
ChrI	13690947	0
ChrI	13691106	0.0854052
ChrI	13691119	0.0854052
ChrI	13691124	0.0854052
ChrI	13691127	0.0854052
ChrI	13691153	0.0854052
ChrI	13691169	0.0854052
ChrI	13693071	0.0792934
ChrI	13693087	0.0792934
ChrI	13693093	0.0792934
ChrI	13693138	0.0792934
ChrI	13696595	0
ChrI	13701360	0
ChrI	13722865	0
ChrI	13726793	0
ChrI	13729767	0
ChrI	13729769	0
ChrI	13729792	0
ChrI	13729864	0
ChrI	13747221	0
ChrI	13747222	0
ChrI	13754675	0
ChrI	13754713	0
ChrI	13754721	0
ChrI	13754733	0
ChrI	13754785	0.00482164
ChrI	13761143	0
ChrI	13761157	0
ChrI	13761171	0
ChrI	13761193	0
ChrI	13761222	0
ChrI	13784106	0
ChrI	13798233	0
ChrI	13798330	0
ChrI	13803961	0
ChrI	13807239	0
ChrI	13807285	0
ChrI	13818276	0
ChrI	13835901	0
ChrI	13836239	0
ChrI	13836263	0
ChrI	13836295	0
ChrI	13836307	0
ChrI	13841725	0
ChrI	13841747	0
ChrI	13842396	0
ChrI	13843612	0
ChrI	13846840	0
ChrI	13846957	0
ChrI	13847298	0.0872838
ChrI	13847645	0
ChrI	13847705	0
ChrI	13847758	0
ChrI	13847781	0
ChrI	13847806	0
ChrI	13847829	0
ChrI	13847843	0
ChrI	13850882	0
ChrI	13850910	0
ChrI	13850924	0
ChrI	13853117	0
ChrI	13853169	0
ChrI	13853172	0
ChrI	13855813	0
ChrI	13859590	0
ChrI	13859646	0
ChrI	13859656	0
ChrI	13859689	0
ChrI	13859723	0
ChrI	13861953	0
ChrI	13870211	0
ChrI	13870225	0
ChrI	13873052	0
ChrI	13873141	0
ChrI	13879318	0
ChrI	13891555	0
ChrI	13891633	0
ChrI	13892555	0
ChrI	13892633	0
ChrI	13901555	0
ChrI	13910330	0
ChrI	13925637	0
ChrI	13925638	0
ChrI	13948419	0
ChrI	13952755	0
ChrI	13952891	0
ChrI	13952901	0
ChrI	13952904	0
ChrI	13970765	0.00482164
ChrI	13970800	0
ChrI	13970896	0
[truncated: 21,838 more rows]

## Sheet: Supp.Fig9 (MF)
Line	≈ Ave. % Eurystomatous	Description
PS312	98	Eu-biased parental line
RSB020	16	St-biased parental line
1	100	Recombinant inbred line
2	100	Recombinant inbred line
3	100	Recombinant inbred line
4	100	Recombinant inbred line
5	100	Recombinant inbred line
6	99	Recombinant inbred line
7	99	Recombinant inbred line
8	98	Recombinant inbred line
9	98	Recombinant inbred line
10	98	Recombinant inbred line
11	97	Recombinant inbred line
12	97	Recombinant inbred line
13	97	Recombinant inbred line
14	96	Recombinant inbred line
15	95	Recombinant inbred line
16	95	Recombinant inbred line
17	95	Recombinant inbred line
18	94	Recombinant inbred line
19	92	Recombinant inbred line
20	91	Recombinant inbred line
21	91	Recombinant inbred line
22	91	Recombinant inbred line
23	91	Recombinant inbred line
24	91	Recombinant inbred line
25	90	Recombinant inbred line
26	90	Recombinant inbred line
27	89	Recombinant inbred line
28	88	Recombinant inbred line
29	88	Recombinant inbred line
30	86	Recombinant inbred line
31	85	Recombinant inbred line
32	85	Recombinant inbred line
33	83	Recombinant inbred line
34	83	Recombinant inbred line
35	82	Recombinant inbred line
36	78	Recombinant inbred line
37	77	Recombinant inbred line
38	74	Recombinant inbred line
39	73	Recombinant inbred line
40	67	Recombinant inbred line
41	66	Recombinant inbred line
42	66	Recombinant inbred line
43	66	Recombinant inbred line
44	63	Recombinant inbred line
45	64	Recombinant inbred line
46	61	Recombinant inbred line
47	59	Recombinant inbred line
48	56	Recombinant inbred line
49	55	Recombinant inbred line
50	55	Recombinant inbred line
51	54	Recombinant inbred line
52	49	Recombinant inbred line
53	44	Recombinant inbred line
54	36	Recombinant inbred line
55	36	Recombinant inbred line
56	36	Recombinant inbred line
57	35	Recombinant inbred line
58	35	Recombinant inbred line
59	33	Recombinant inbred line
60	30	Recombinant inbred line
61	26	Recombinant inbred line
62	25	Recombinant inbred line
63	25	Recombinant inbred line
64	25	Recombinant inbred line
65	23	Recombinant inbred line
66	21	Recombinant inbred line
67	21	Recombinant inbred line
68	18	Recombinant inbred line
69	18	Recombinant inbred line
70	18	Recombinant inbred line
71	16	Recombinant inbred line
72	14	Recombinant inbred line
73	11	Recombinant inbred line
74	10	Recombinant inbred line
75	9	Recombinant inbred line
76	8	Recombinant inbred line
77	7	Recombinant inbred line
78	6	Recombinant inbred line
79	4	Recombinant inbred line
80	3	Recombinant inbred line
81	3	Recombinant inbred line
82	3	Recombinant inbred line
83	3	Recombinant inbred line
84	3	Recombinant inbred line
85	0	Recombinant inbred line
86	0	Recombinant inbred line
87	0	Recombinant inbred line
88	0	Recombinant inbred line
89	0	Recombinant inbred line
90	0	Recombinant inbred line
91	0	Recombinant inbred line
92	87	Recombinant inbred line
93	10	Recombinant inbred line
94	94	Recombinant inbred line
